# Supplementary material for: Salivary miRNA profiles identify children with autism spectrum disorder, correlate with adaptive behavior, and implicate ASD candidate genes involved in neurodevelopment
Source: BMC Pediatr. 2016 Apr 22;16:52. doi: 10.1186/s12887-016-0586-x (PMC4841962; doi:10.1186/s12887-016-0586-x)
Supplement: Additional file 1: Table S1. — All mRNA targets of 14 miRNA biomarkers (20 % highest-confidence targets for each miRNA are italicized, and their number is listed at the top of each column). (XLSX 116 kb) [file 12887_2016_586_MOESM1_ESM.xlsx]

## Sheet: Sheet1
Supplementary Table 1. All mRNA targets of 14 miRNA biomarkers (20% highest-confidence targets for each miRNA are italicized, and their number is listed at the top of each column)
54.4	3	157.6	239	61.6	183	61.6	11.2	182.6	170.2	124.8	94.8	105.8	103.2
miR-628-5p	miR-127-3p	miR-27a-3p	miR-335-3p	miR-2467-5p	miR-3e-5p	miR-28-5p	miR-191-5p	miR-23a-3p	miR-3529-3p	miR-218-5p	miR-7-5p	miR-32-5p	miR-14-3p
MGEA5	KIF3B	ST6GALNAC3	ZMYM4	PPP3R1	CELSR3	PAPPA	TAF5	TMED5	FCHSD2	GLCE	ATF7	CD69	NFYA
THOC2	VAMP2	GPAM	ATRNL1	FNDC3A	SCN2A	SLC37A4	NEURL4	KIAA1467	PCDH9	PIEZO2	BLOC1S4	EFR3A	CAND1
HMGB3	BCCIP	EYA4	SLC9A2	HRH1	TNRC6A	FOXN3	CBFA2T3	CNOT6L	TCEA1	MOSPD1	KLF4	SLC12A5	FAIM
BIRC6	SEPT7	AFF4	ARFGEF2	SECISBP2	KLHL28	MAP3K9	B4GALT6	TNRC6A	KAT6A	C3orf7	SPATA2	HIPK3	CBL
KATNAL2	ATP1A2	AKIRIN1	LRP2	DHX33	RFX7	GPM6A	TMOD2	CLCN3	CRIM1	ZEB2	UBXN2B	ZEB2	SPRED2
STK4	PKN2	GSPT1	HLCS	KLF6	EEA1	ARHGAP42	MAP3K12	BRWD1	N4BP2L2	NAPEPLD	C5orf22	FBXW7	ARHGAP17
ATG4A	FJX1	GXYLT1	ZBTB1	STRADB	ANKRA2	ADAMTS2	TJP1	NUP5	TBL1XR1	MED17	KSR1	USP28	PLEKHG3
COL4A1	BCAS3	TRPV3	MCAM	DDN	LHX8	JPH1	CEBPB	TRIL	TRIP12	MDGA2	SGIP1	DNAJB9	GPR158
PTP4A1	SETD8	NRK	PRDM4	EARS2	KLHL2	DCC	YBX3	SESN3	PRKACB	VASH2	RELA	RSBN1	NOVA1
BCL6	PLXNA2	MIER3	CHD9	OGT	ZBTB41	TEF	SATB2	MICU3	LRRN1	HECTD2	POLE4	KIAA1432	PCDH8
EPHA3	PLAU	GAB1	NCEH1	ATP1B2	BRWD3	FAM17A	CASK	STX12	MEF2D	RELN	AGO1	NEFM	RAP2A
FAM15A	ACO2	TNPO1	IGSF3	DVL3	WDR7	TNS3	SPO11	INTU	TLE4	GFPT1	MAPKAP1	SYNJ1	CRY1
MEF2C	ITGA6	ZNF8	MSI2	DNAJB2	PHTF2	RAP1B	MAPRE3	PDE4B	DESI2	KIAA1161	FNDC4	WASL	STAG2
ARIH1	MTSS1L	DCUN1D4	HAPLN1	MLX	PLEKHM3	FOXJ3	ZBTB34	SEC23A	SOX6	VAT1	RNF141	SLC25A32	ITIH5
PTBP2	NKAIN3	CDS1	MANEA	TRPM6	NT5E	KIAA355	CDK6	NCOA2	CPEB3	DCDC2	NREP	G3BP2	PPAP2B
ARHGAP36		UNKL	SNX25	CTCF	POLR3E	AMIGO1	SATB1	BORA	SP3	SHANK2	PIK3CD	KIAA119	FBXO33
ATP2A2		CCNC	PLCB4	UBE2Q1	KLF1	SSRP1	ZCCHC8	WBP2	XPO6	KIAA1598	FGD6	APPL1	NRIP1
GXYLT1		SLC7A11	SLC36A4	SLC19A2	STOX2	EN2	PLCD1	NACC2	BRWD3	KLHL29	LEMD3	MOAP1	SLC5A3
FBXO33		CLCN3	MYRIP	PIGS	PDE7A	HOXA1	MGST3	SEMA6D	ZNF69	SPOCK3	UBLCP1	RHPN2	DTX4
UBQLN4		FOXA3	KCNQ5	CAPZB	ZMYND8	MAP3K13	NRCAM	AKAP11	SATB1	FAM196B	CKAP4	TOB1	SPPL3
LOXL3		SZRD1	SLC9C1	RRAS	RGS8	CYTH2	CCND2	PPP1R12A	ELF2	PLXNC1	ZBTB1	SNX13	SLC6A13
RSBN1L		TMCC1	SNX7	GRK5	EML4	UBE2R2	CBLN4	NEK6	C18orf63	SGCZ	SLC25A15	ITGAV	TTYH3
RLF		GRIN2D	EPHA7	KCNS1	SETD5	BCAM	TET1	USP53	PSD3	CTNND2	RRAS2	MAP2K4	ANAPC1
RC3H1		NOVA1	SEMA3A	RNF183	SCN9A	ZNF569	DDHD1	ZNF138	ARFGEF2	VOPP1	TAB2	PIKFYVE	MAP3K9
SLIT2		COG7	GPR18	ANO1	RTKN2	NSG1	BDNF	PDE7A	ELL	TPD52	PPP4R1	ZFC3H1	ZNF131
ZNF148		PPARG	GOSR1	VRK2	PIP4K2A	CCDC6	WWP1	TMPO	SLC25A32	MAST4	ACER3	FBN1	CDC5L
LSM14A		ZDHHC17	MOSPD2	KLF7	PAPD4	MTF1	RFX3	AUH	XIAP	FAM65B	ARID4A	GTF2A1	MARCKS
TOMM7A		CKAP4	HHIP	EPC2	PPARGC1B	BRAF	PIAS2	PPP4R4	LPHN3	UBR3	ITPKC	ZFYVE21	FAM15A
TXNDC16		ABHD17C	SWAP7	E2F1	STAC	ATXN1L	RPS6KA1	CAMTA1	LRP12	ACSL1	ZC3H4	DCAF6	MED13
FAXC		MMD	MYCN	YBX2	EDEM3	FRMD4B	ZNF148	DNAJC6	SRRM1	LPAR4	SOX6	ERGIC2	DNM1
EFR3A		CCNK	VSIG1	TIAM1	LRRC8C	TMEM127	DBT	ZBTB34	HECA	PPP2R5A	ZBTB22	PPCS	SRGAP3
ATXN3		FBXW7	PGAP1	RNF24	LRRC4	WNK3	RNF139	PPM1K	HNRNPA	THSD7A	C2orf24	AIDA	ETNK1
KCNC4		ARL5B	FUT9	NR1D1	ANKRD17	KIAA1549L	MAPRE2	C2orf69	SEMA4C	TOB1	LRRC59	ITPR1	SUV42H1
BLM		GCC2	SH3KBP1	SATB1	RRAD	WNT5B	SNX13	TOP1	DACH1	HIVEP1	RGS7BP	HIVEP1	CDK6
FAM168B		DNAJC13	TMTC4	SEP15	PAPOLA	MBTPS2	DIABLO	HELZ	RALGDS	IPO8	FAM131B	MAP1B	BACE1
GRIP1		RPS6KA5	WWP1	UBE2I	GMNC	NPY2R	AMMECR1L	CTCF	DDX3X	LHFP	DCSTAMP	PLEKHA1	SPICE1
ERC1		PDS5B	CNTN1	TRABD2B	STK39	FAM169A	MYNN	ZNF99	RAB27B	CADM2	HERPUD2	RAB23	DDX52
ZMAT4		PLK2	FAM63B	TBC1D24	PTP4A1	TRPC4AP	USP18	KDM6A	NUFIP2	TMX1	LRRC1	MYO1B	RBFOX2
ZCCHC24		GRIA4	ZNRF2	FCGRT	DDAH1	OSBPL1	VEZF1	TMEM245	ATL2	FCHO2	COL2A1	ARID1B	GRHL2
RAD21L1		TRIM23	MTMR7	PRR13	PCGF5	TMEM2B	PCSK9	SLC4A4	CNOT6	RARA	VDAC1	ARRDC3	SMARCA2
TMEM33		HIVEP3	INSIG1	EBI3	MBNL3	LECT1	CCPG1	KIAA1462	MTTP	PHC3	CNN3	GFPT2	ROBO2
MAPK1		KSR1	EDNRA	OSBP	ADAMTS9	RCE1	AMMECR1	ENTPD5	GNAI3	FAM175B	MEGF9	PPP1R12A	OTUD7B
ZSCAN22		BICC1	PTPN11	PDSS2	REEP3	CCDC71L	MS4A4E	PPARGC1A	SYPL1	NAV3	PSME3	ST6GAL2	UBE2G2
CCDC144NL		LARP4	ETF1	CCNF	USP37	IKBKB	DDX6	PKP4	CAAP1	ELOVL5	PLP2	GRHL1	RICTOR
TMEM4		USP46	NRCAM	YY1	CCDC43	ZKSCAN8	DCTN4	CACUL1	MAST4	MEGF9	CNNM4	SRPR	PCSK5
AP4E1		USP42	BDH2	TXNDC5	PRDM1	PKNOX2	ASTE1	SEC23IP	EIF5A2	GPR63	CNPPD1	LATS2	VKORC1L1
CD8		PCNX	RP2	POLR3D	NRIP1	MAP3K3	SBDS	KPNA4	ZBTB34	KCNIP3	SHANK2	COG3	NDST1
FUT8		SLC35F1	GPR85	KATNB1	CCDC97	GPR64	WIZ	SOCS6	CHSY3	TMEM25	TRMT13	PIK3CB	IQCJ-SCHIP1
EAF1		PRKX	SLC26A7	ENTPD1	ALG1	CNEP1R1	TTYH2	CLDN12	KIAA1468	PDE7A	IGLON5	LHFPL2	TRAF2
DMC1		SLC6A1	CACNB4	QSOX1	RAP1B	UNK	ADAM9	ATP11C	SAMD8	SLC6A1	CLASP2	BTG2	OLIG3
HSF2BP		TLK2	BCOR	PIP4K2B	CCNE2	PPP6C	LRP8	ELF5	OPA1	RRP1B	NR4A3	CDH1	RASGEF1B
BBS1		ITSN2	CDK17	RAB8A	EXTL2	PATE4	FCHO2	PKIA	UFM1	L3MBTL3	CCDC12	UGP2	CEP85
MED13		C1orf52	TEAD1	ANP32E	KIAA226	WSB2	TRIM58	ETNK1	FGF13	SHISA6	GAL3ST3	FNIP1	UNC5C
FAM21A		GATC	ACSL6	SH3GLB1	LRRC17	FRAS1	OXSR1	HS6ST2	DNAJB9	UBQLN2	PSEN1	MYO5A	ZNF28B
NDC1		PNISR	RAD23B	KCNH6	SNX18	C1orf27	SLC7A1	PTPRB	CDK17	TRIM9	KDM3B	PLEKHB2	STK17B
CXCL14		CREBRF	SNX13	ZBTB34	B4GALT6	N4BP1	SAFB	LIN54	MIER3	SPSB1	IDE	BSDC1	EIF5A2
SSH1		SEMA7A	NRIP1	NXF1	FAM16B1	SETDB1		NGLY1	MID2	LGR4	NF2	B3GALT2	TRIM33
TMED2		KDM7A	DIRC2	HIC2	ATG12	SPRY3		FAM73A	LNPEP	GABRB3	ANKRD12	CBLN4	ZC3H6
DPP3		PKIA	TTBK2	RASL1B	FRZB	ARIH1		SPSB4	PITPNC1	SLC5A12	ZNF425	TMF1	FSTL1
ATRN		TRIL	CCDC85A	SCN4A	PPP3R1	URGCP		HNF4G	SLC25A36	SNX18	HMG2A	NEFH	FOXQ1
WDR64		GNS	FLRT3	TTC9C	PIK3CD	IQSEC2		CNR1	INPP4A	ATL1	INO8C	SLC24A3	ASIC1
B3GALT1		PDIA5	THBS2	MAGI3	PTGFRN	MID2		SATB1	XRN1	ROBO1	CGGBP1	ANP32E	ATXN7L3B
CAV2		ZHX1	ARL15	SMARCD1	SEC24A	KAT6A		LPP	ATP6V1A	PDE8B	MAFG	FAM19A1	EPM2AIP1
SMARCAD1		SLU7	NAALADL2	SLC25A42	PTPN13	SFXN2		SEC24A	SYT4	SERP1	KIF13A	TEF	KPNA1
MYO6		ARHGAP12	KIAA1462	WDR25	FOXG1	WHSC1L1		RAB11FIP2	ZNF384	SNX4	PRKCB	SNN	MTMR4
EMR2		TMEM194B	VPS4B	HMP19	LCLAT1	SLC16A7		KLF3	ETNK1	GOLGA7	NTRK2	RBM47	PRKAR2A
PROX1		SSH1	CERS6	ZHX3	ZNF68	PAG1		SPOPL	ZHX2	RHOBTB1	CHSY3	GRAMD3	PELI1
NIN		KPNA3	LMO4	TSKU	ITGA6	E2F6		VGLL3	RHBDL3	TRHDE	RBMS3	DUSP5	SLC38A9
GPR88		CSRP2	F2R	ZCCHC2	ZNRF1	ZNF322		PPP2R5E	AKAP11	SH3D19	WDR47	DSC2	RHOA
STK24		GALNT7	LRRC4	ATCAY	TMEM181	CEP162		FYB	HMGB1	SOCS6	ZNF395	C5orf3	MAP2K6
CA7		ANKRD4	ELMO1	CCSER2	UBE2V2	ASPA		TMEM135	EDEM3	LRCH3	VPS37A	PTEN	AP1G1
ARL13B		RMND5A	NEUROG1	NR4A3	OTUD6B	FGB		TLK1	DCP1A	GALNT3	CNOT8	RAB14	SOBP
SEH1L		TMEM17B	ZNF24	PADI2	YTHDF3	NT5C3A		ZC3H13	STRBP	INHBB	VPS26A	RGL1	CCNT2
RORA		STAG1	AFF2	KIF3C	TTLL7	CROT		PRKRIR	VMA21	HLF	IRS2	FAM2C	MTMR3
MYOC		EDEM3	OSBPL8	ZNF51	ABCC9	F2RL2		ZNF395	FAM16B1	CDK6	SLC44A2	PCMTD1	SCN9A
ZC3H6		RNF139	CRISPLD1	LOC1996482	GRIA2	AFF4		CDC4	CCDC85A	RBM47	SP1	NOX4	LCP1
BNIP3L		SLC39A11	ZFP36L2	HIF1AN	PICALM	LMBR1		OSBPL8	RBMS3	SFRP2	NUCKS1	PNISR	CACNA1B
PSD3		LONRF1	AASDHPPT	PCDHB6	DCTN4	KIAA1147		CSNK1G3	LRP6	DIRAS2	APOA2	UBE2Z	KANSL2
FGFR2		MAPK14	TRA2B	GPR155	SCN1A	OTULIN		SSBP2	CCNT2	RCBTB1	KIAA247	ADAM1	RNMT
MRAP2		SFRP1	PCMTD1	B3GNT1	SLC12A6	NFAM1		FRMD5	SLC5A3	UBE2H	SCAMP5	RNF141	GNB4
NR1D2		KCNK2	RYR2	LINGO4	SH3RF1	VAV2		ZFHX4	AMOTL1	JADE1	PPIF	PTAR1	PPM1A
HPSE		FGD6	WDR7	ATP6V1F	SLC4A7	KIAA1715		MAML2	KLF12	EIF5A2	PAN2	MORC3	RNF144A
PPFIBP1		ARHGEF26	TMEM56	SLC26A9	PPP4R4	SLC7A11		PPIF	RFX7	TMEM163	ACSL4	BCL11A	NR2F2
SDC2		NECAB1	SIX4	POPDC2	RAPGEF2	SLC6A1		NR6A1	DHX36	GPM6A	ANKRD36	DNAJC3	TMEM245
MAGI2		EYA1	CPEB4	SUSD2	LPPR4	CEP17B		CA2	MED21	MICALCL	FKTN	ANKRD44	ERICH3
FMO1		PDHX	THSD7A	EFR3B	STX16	VAT1L		UQCRFS1	NUDT4	ZNF654	RSBN1	TBL1XR1	FGF9
TMEM178A		RNGTT	NFIA	SLC22A25	CAPZA1	PSMF1		NEK7	EIF1B	GPR161	CDON	MTFMT	SMCR8
KIAA184		ADORA2B	EIF4B	SETD7	ZDHHC17	G3BP1		HSPA12A	SKIDA1	TTC39C	WAPAL	BCL11B	LYPLA1
RNF15		PHLPP2	FAM126A	PLEKHO2	BDP1	SLC13A5		MRC1	CXADR	CTTNBP2NL	ZBTB8B	NCKAP5	P2RY2
TMEM9B		MAGI3	KLHL28	RAD9A	DESI2	BBS1		CREBZF	SUCO	USP32	RAF1	KLF4	OPHN1
TMEM248		TMBIM6	VASH2	TRAF3	LIN28B	TMEM26		DCUN1D1	SEMA6A	ZBTB11	RNF2	FMR1	TNKS
MAEA		VANGL1	CD2	MRPL22	GOLGA4	RBBP5		BMP2K	LCOR	GPR45	ANKRD36C	PAPD7	PDE6B
CAMK2G		GLRA2	DSCAML1	GNAO1	GSKIP	BBS1		RRAS2	GRIA3	MYSM1	OSBPL11	ATRX	WDFY1
QRSL1		NXT2	SATB1	RAB11A	SLC35A3	NFE2L2		ARHGAP2	CREBZF	WASL	FLRT2	KAT2B	LHFPL2
CLIC5		ELL2	PUM2	UPRT	RIMBP2	PAK2		PAK3	KHDRBS1	MIER3	SPTSSB	SGPP1	KCNB1
FNDC5		C8orf4	WDR7	TWF1	ANKHD1	ATAD2B		FUT9	FBXW11	LMO3	JADE3	IDH1	ACER2
EMILIN3		NRXN1	SYT4	KRTAP17-1	KMT2A	MTSS1		CASP7	PIK3CB	CSMD3	TCF12	MTF1	BSN
RAG1		SGIP1	MRPS36	LOC1193326	CLOCK	PITPNM3		TADA1	GPRASP2	CHST8	CHAMP1	TGIF1	RPS6KA2
KCTD9		CREB1	RPGRIP1L	KIAA1644	FLVCR2	EFR3B		UBE2K	OGFRL1	ZNF333	SGOL1	MFF	SMARCC1
FGFR1OP		SOS1	PARN	SRCRB4D	PCDH17	MSL2		CCNH	GLCE	SCAF11	ERI2	FNDC3B	ZBTB38
ELOVL1		C2CD2	PDIK1L	EDC3	BNIP3L	KRT82		C3orf52	FSD1L	OLIG2	ANKRD36B	SESN3	CXCL11
MEIS2		GRM5	OTUD6B	OBSCN	CALU	ARL17A		ZBTB1	RREB1	RIMBP2	PLEC	MPP1	JAG1
KIAA43		SEMA6A	SMARCE1	SETX	RARG	SKA1		STAT5B	PPM1A	ICK	SETD7	ADAMTSL1	ACSS1
VCAN		FOXP2	RTN3	RAVER1	FAP	CTNNA3		SMURF2	PLCXD3	KCNH1	LYPD3	FHL2	KIAA232
KCNRG		FAM133B	DNAJC3	TMCC2	CBX2	ETF1		XIAP	IRF4	TBC1D8B	ARF4	HAND2	SKIL
SLC46A3		HAPLN1	SAMD8	TLN2	SRSF7	TMEM164		SLC12A2	CDK6	ABLIM3	SATB1	MAN2A1	SCAMP1
KIAA218		HOXA1	RIC3	ELAVL2	MAML1	FBXO4		EBF3	SLC4A4	BIRC6	POU6F1	PTPRD	PHF13
AIMP1		B3GNT7	GPR116	TSSK1B	LRP6	GPBAR1		TJP1	KLF1	PCDH8	HHIP	TWF1	ARID2
AMMECR1L		PTGER3	ERC2	BICC1	B3GNT5	HNRNPK		INTS6	EGR4	ADAMTS5	RAB11FIP5	PKDCC	FAM91A1
NBEA		SETD8	CYP7A1	ETV7	GRM3	IKZF4		MAP3K1	HCFC1	BRCC3	ZNF69	MED19	AFF1
MPP6		LIFR	UBE2W	NPY1R	KDM3A	CARKD		MET	U2SURP	SDC2	HLA-DOB	REST	PTPN1
TRIM66		LMLN	GULP1	C9orf66	SH3PXD2A	UBTD2		APAF1	CTNNB1	EBF3	PARP1	TRIM36	HTR5A
TIMM23B		FAM184A	LRRC2	FAM12B	GALNT7	WIPF2		MCFD2	HEG1	LYPD6B	OXR1	TAGAP	POFUT1
GINS1		CDH11	NECAB1	ZBTB24	CHST2	RPTN		TMOD1	EI24	RABEP1	SMARCD1	PCDH11Y	PDPK1
WDR73		PPAP2B	VAPB	RHBDF1	CARS	DAP		ARFIP1	RAB22A	TUB	ZSWIM3	PTGER4	METTL12
DYNC1LI2		NPEPPS	RAB3	MST1L	FNDC3A	NCAN		RALYL	BNC2	ANKRD44	EFHD1	SLC32A1	HAPLN4
SMC2		HOXB8	EYA4	C1QTNF1	FYCO1	FAM126A		NAP1L5	FAXC	PTPRA	NXT2	YIPF4	CHRM3
KMT2E		LPAR6	LIFR	TNPO1	CADPS	FKTN		SLC38A2	CXXC5	JMY	MSH3	SPRYD4	DNER
GPATCH2L		ZFHX3	VCAN	KIAA1191	EML1	VEZT		ZNF117	ZBTB1	SERPINI1	SNCA	CIC	STX3
ARL8B		CTH	FAM117B	EXTL1	MIER3	SLITRK1		KIAA922	FKBP6	GSKIP	DNAH14	NOVA1	NUP188
PTPN11		EIF5	LARP4B	TMPRSS4	DNAJC13	RORA		RAB39B	TRAF6	MTMR6	SDE2	FOXN2	NSUN6
BRMS1L		RELN	PCGF5	KPNA3	MEX3B	TECTA		ZNF839	KCTD8	UBE2Q2	B3GALTL	DYRK2	TTC1
SEC22C		NABP1	CAPZA2	VPS9D1	PNKD	APEX2		CAB39	NFAT5	FGF12	COLEC12	COL1A2	BAHD1
CASK		APPBP2	RPS6KA3	TLX2	CHL1	RHBDD1		ELF2	DYNC1LI2	NCAN	IRS1	SLC17A6	DDX39B
FLRT3		TSC1	MKL2	OSGIN2	ARID4A	EPN2		SETD8	APPL1	NRXN1	RPS6KB1	MAPK8	USP14
RUNX1		SHE	DCUN1D1	C12orf49	FBXO45	CDKN1A		TUSC2	ELOVL7	DNAJC13	ABCA13	TMEM229A	USP31
ASCC3		NIPAL4	LMO7	LOC1192793	ARF4	MAP1B		FOXP2	PCDH19	C11orf87	JADE1	GLYR1	PRDM1
RREB1		NCOA7	HOMER1	H2AFX	ADAM19	LPHN1		LPHN2	ARRDC3	CDC42SE2	FCHO2	DUSP1	YWHAG
SET		RHOT1	NPAS3	PHF23	PHACTR2	MEOX2		FBXO32	PCDH2	VPS13C	SLC6A9	GNAQ	SLC12A6
TRAF3		PNKD	ZBTB33	LOC11928884	WDR44	ZNF391		ATXN7	CMIP	MSL2	ARHGEF33	RNF18	IREB2
ZFP91		REPS1	KPNA4	RLIM	NFATC2	AMPH		ELOVL6	CACNA2D2	ARL5B	IDS	EDEM1	EZH1
FAM21B		RALGAPA2	SKIL	MIP	PPAPDC2	SLC35E1		CGGBP1	PRTG	CETN2	FAM168A	PCDH7	MYRIP
ATP6V1B2		RPS6KB1	CTDSPL2	HDAC1	PON2	SCMH1		CRLF3	SPPL3	NPY1R	ATP2B2	HERPUD2	KIAA1549L
IKZF1		PLEKHH1	ADAMTS17	FAM154B	DLL4	SARM1		NUAK2	UBN2	PLXDC2	GJC1	NECAP1	MAFK
ZSCAN31		CPNE8	SSBP2	LRCH1	FAM21B	OTUD4		GLS	IER5	LPIN1	STRN3	HNF1B	GPD1L
PDLIM1		DPY19L4	ZFAND3	TMEM173	KCNMB2	RASSF2		PEX11A	TULP4	HAPLN1	PBX3	FAM16B1	PTCH1
RNASEL		STK39	PLAG1	EFS	CAMK2D	ZNF512		ZMYM2	UBE2E1	USP34	CAMKK2	WWP2	SRSF1
PRKAR2A		NFE2L2	NAPB	PLIN3	CARF	SNAP25		HMGB2	NR4A2	NUP5	MROH1	DPP1	RBM33
TMEM185B		ZNF462	GXYLT1	ZNF71	RQCD1	GON4L		KBTBD8	COMMD3-BMI1	CHST3	UBQLN4	PURG	PAK2
ST6GAL1		UBR5	CYBRD1	RPP25L	ESPN	PTPN21		RBM47	MLLT3	LARP4B	STK35	ADAMTSL3	RHOBTB3
SCN3A		TROVE2	MAR7	DUSP3	HIC2	SNAP23		SLC6A14	FAM169A	KIF13A	U2SURP	JMY	SP4
FRMPD4		BRS3	SP4	ADIPOQ	PIGA	BACE1		TCP11L1	ERMP1	PAG1	FBXL14	PER2	KIAA4
NAT2		NRARP	FMN2	ABL2	SCN3A	TMEM184B		RPRD1A	HIPK1	STAM2	TBC1D12	FAR1	ACVR2B
ANK3		C17orf85	TMEM74	RAB39B	CALCR	TXNL1		CELF1	C15orf38	MLLT3	SYT6	ANKIB1	ITK
SLC39A9		NGFR	EIF4E3	HTT	RAPGEF4	SAMD8		TMEM263	CELF4	TMPO	RGS8	EOMES	KIAA1644
DMGDH		NR1D2	CPNE3	TMEM194A	CSNK1G1	RASD2		ZNF654	COL15A1	MOCS2	HELLS	NLK	CLIC5
CACNB2		PFKM	CCDC71L	IGHMBP2	MBNL2	FRA1AC1		MAP4K4	SEPSECS	PTP4A1	TTC26	FAM135A	RNF182
MUC21		AQP11	GBP5	IFNL4	PCMTD2	TRIM66		BNIP3L	WDR45B	LRIG1	SNAP29	GOLGA8A	USP34
NIPAL2		SERPIND1	KCTD9	OSBPL5	SLC38A2	GIT2		RAB8B	ARHGEF7	TAC1	GABRA6	MAGEC2	KIAA1468
CLCN3		EHD3	CUL3	CHKB	NAALADL2	ENTPD7		ZDHHC17	SACS	KIAA124	ZNF275	CBFA2T3	ZNF777
RNF217		RAPGEF2	AFF4	SSBP2	WIPF1	HS6ST1		PDIA6	KIF3A	KIF21B	SAMD1	SOCS5	ZFPM2
MGRN1		MYT1	CDCP1	MED2	CNOT6	VASH1		PPP6C	RBM44	MACC1	RNF144A	CPEB2	RAB8B
GAR1		PDE7B	SYT14	EFCAB14	MAST4	SSH2		AGAP1	TET1	MDGA1	PRR27	CHST7	GXYLT1
G6PC		MKNK2	MSH4	LCOR	LIMCH1	YES1		DPY19L4	GDA	SLC12A2	RB1	CDCA7L	C14orf15
ZNF69		CA1	GSPT1	RP11-29F2.3	BCOR	MAN2A1		STARD3NL	U2AF2	EXD2	EVI2B	PDZD2	MRPL15
MFAP3		SMAD9	TMEM237	ISCA2	MMD	TGM2		MYCT1	PDE1C	WNT2B	DDIT4	MIA3	FAM168A
PSTPIP2		GALNT3	PLEKHM3	FAM92B	MAR6	CPXM2		SLC4A1	CHN2	PIK3C2A	SH3GLB1	DDX3X	UGGT1
PRKCE		LCOR	ZDHHC21	MFHAS1	SOCS3	ZNF22		ALDH1A2	BRS3	GNG3	CCDC43	MEF2D	HSF2
RHOBTB3		UBE2V1	TOE1	GM2A	KSR1	NRAS		ANKRD33B	FLT1	SHMT1	RALGAPA2	UBXN4	NMNAT2
CCDC146		NMB	STC1	FUT4	DSG2	LPPR5		IPPK	ETV5	PCGF2	ST6GALNAC5	UBASH3B	FANCF
HADHA		CEP135	ROCK2	CDCP2	AGO3	NOTCH2NL		ZBTB18	ZDHHC23	TMEM129	CBL	TET2	CAMK1D
SLC5A1		CDK18	RBMS3	EIF4E1B	OTUD4	CBFB		GNRHR	ELOVL2	LRCH1	CCNT2	OTUD3	APCDD1
SCN1A		ST14	PGM2L1	LILRB2	SHOC2	SKAP2		CHUK	TRIM6	OLFM3	RGS21	CPEB3	JAG2
PVRIG		ABCA1	CACNA2D1	RTP1	CHD1	TNFSF12		RUFY2	NFIL3	CHM	TRIM33	DSCAML1	SLC22A3
RAP2C		NDUFS4	CFL2	RASGRF2	DNMT3A	LDLRAD3		ZNF17	CUX2	SLC25A14	REG3G	KLHL15	UROS
L2HGDH		STARD7	CDC14A	GNG3	LIN7C	CRIM1		FUT4	LMO7	SEMA6A	ADAM11	PEAK1	ZNF74
SSR3		PLCL2	KIAA145	TNIP1	AFF4	BBX		SSH2	HOXB8	KALRN	RIMKLB	SNX1	ZNF516
CHAMP1		ZBTB34	ZIC3	PAPD5	RUNX2	PLEKHA2		LAMP1	SUMO3	SYNE1	WBSCR17	CNEP1R1	DHX9
METTL14		TNRC18	SLC25A36	TRIOBP	P4HA2	MAD2L1		SLC1A3	DRAM2	GRIP1	CALU	GOLGA4	PTBP3
PRRC2C		SEC22A	CRISPLD2	IL5RA	ADAMTS6	FTSJ2		SLC35E2B	ZZZ3	DCBLD2	LRRC8E	TULP4	OTX2
MMP16		KDM3A	FAM19A5	HYOU1	ZBTB18	CEACAM7		KSR1	RAB18	MFAP3	C1orf226	TSC1	KIAA1147
GCNT1		SLITRK1	ENY2	ALDH3B2	LRRK2	HCAR1		SMEK2	ZDHHC17	SFMBT1	ZNF512	MTMR9	DKK2
TMEM164		MFSD6	FAM21B	MS4A4A	RAD23B	C8orf46		ZNF423	FOXP1	CDH8	MOB1B	CHKA	IFT57
JAG1		NAV2	BROX	RNF169	UBE2J1	NAV1		CUL3	RPGRIP1L	GTPBP1	FOXN3	ITGA6	SNX25
OPRM1		FOSB	SGIP1	NSUN5	SH2B3	ATCAY		RGS8	AFF2	GPR132	FIGF	C11orf24	MARK3
STK32B		RSAD2	LPGAT1	GRIA3	ENOX2	SMIM19		PCDH17	ZFR	RABGAP1L	PTK2	KLHL14	MAPK1
LNX2		VAV3	DNAJB14	CPD	TAOK1	DUOX2		TAB3	ALK	BCL9	CCNI2	MYCBP2	NSF
RAB36		GATAD2A	GPRIN3	ZBED4	SEC23A	SCUBE1		ERBB2IP	CNTN4	LRRC16A	SEPT8	PPP1R37	HLF
ANAPC16		LIMK1	FAF2	GPI	NCAM1	STARD8		ATG12	PRKD3	CCNA2	RHBDD1	PAX9	RPS6KA3
BMPR2		ZCCHC24	SENP6	ZNF175	ZBTB44	LYPD3		UBE2D1	ZDHHC13	SHC4	DTYMK	PTPRJ	MAR6
TSPAN5		MICU3	PRDM6	LIPG	CBLB	PHF21A		MED12L	ADAMTS9	SPAG9	TMED9	GPR18	RFC5
SLC26A4		BAG2	RASSF6	SPOCK1	KIAA184	MDGA1		GXYLT1	NCOA6	FANCI	HCN1	C21orf91	SEPSECS
SLC25A17		FRS3	ACBD5	ZBED2	NF1	CHRNB2		TNFAIP3	UBE2E2	ZFYVE26	NDC1	GPBP1L1	WIPF1
ARRDC3		SGPP1	SLC14A1	UBQLN1	ACTR1A	EPHA5		NIN	CMTR2	DAAM1	FAM168B	COL19A1	EXTL3
ARSB		SNRNP27	COL4A1	SFMBT1	ELAVL4	C1orf95		KPNA5	GMEB1	CBLB	C8orf46	HOXB8	LCOR
KTN1		PPP1CC	ATP6V1G1	DNM1	HCFC2	MEF2D		BTAF1	VPS13A	MBNL1	GABRA1	CPEB4	PTPN21
IL6ST		FLRT3	APPL1	PPP1R12B	PHIP	PLEKHB1		DDX4	USP3	ATXN2	MAPK8	SUV42H1	POU2AF1
DCX		IPMK	IPPK	PRMT3	GALNT1	HIP1		NKAIN2	CCNG2	KCTD16	SEC24A	GPC6	MAFG
ANKRD17		VIP	NCOA5	GRIP2	SCYL3	BIVM		CBFA2T3	RBBP4	TNC	SLC16A7	NSMF	HSDL2
AIF1L		GOLM1	GABRB2	ESRP2	ACTC1	TMEM167A		SERINC5	CTDSP2	LASP1	SLC2A1	LYST	AHDC1
PPP2R3A		USP51	MAGI1	PDE4D	RFX6	AMZ1		AMBRA1	HNRNPLL	SPRED2	FAM53C	KIF5B	RAB1A
WDR26		PAIP2	KCNT2	PHKG2	PRKAA2	B3GNT3		KLF5	CASC4	VAMP7	TMEM97	CNTN4	STX7
FOXP2		PDGFRA	C5orf15	TM2D1	USP2	FSHB		RNF15	CUL5	MYF5	HELZ	TPPP	PITPNM3
ZFY		DNAJC27	ZNF449	ZNF398	ABL1	ITGA1		TMEM2	PCDH11Y	ITPR2	HIATL1	DUS2	KLF4
CHD2		SCAF11	ANKRD12	SLC39A11	TFDP1	SLC35B1		STK4	DCAF8	TCF12	DPP8	DLGAP2	IQCJ
IPO5		NLN	TM9SF3	CYP26B1	FRMD6	LOC11928343		CPEB4	TLL1	FAM162B	SOCS7	SCN8A	MKRN1
LAPTM4B		SH3RF1	HDGFRP2	UCK2	SAMD4A	CREG2		NDFIP2	HBEGF	HOXA1	THSD7A	RAD21	ARIH1
MNS1		GRAMD1B	MEGF1	GPR17	ARAF	SCN4B		PIKFYVE	CELF1	RNF165	GTF2A1	PDS5B	TMEM254
MED21		CCNJ	NPPC	SYNGR2	EPB41	SCAF4		BLCAP	BTF3L4	TACC1	TADA2B	SOSTDC1	PROSER1
CCNY		FAM65B	DIAPH3	LOC1996535	SAMD8	FAM217B		CBLB	IGF2BP3	MAN2A1	PCDHB15	PCGF3	PAFAH1B2
TWISTNB		CYP39A1	OXTR	LRCH2	CCNT2	KRT8		NUFIP2	SPATA13	FAM63B	MAPK4	PLEKHG3	DENND6A
SCN2A		USP25	SOS1	SART1	GATM	OCRL		DCDC2	UBE2W	PRKAR2B	KIF16B	COL27A1	ZDHHC21
WDR2		ZNF148	FMR1	PYROXD1	TRPM7	GSK3B		ZBTB44	NCAM2	HOXD1	SETD8	FNIP2	IL6
MAPK9		PDE1A	ZFP36L1	TACC1	NFAT5	EPHB1		MAPRE1	FBXL7	MRVI1	IMPG1	IBTK	DGKD
CREB1		TRAPPC8	ARMC1	SSUH2	PPTC7	LOC388813		CAPRIN1	ATXN1L	PRG4	HNRNPUL2	GALNT7	FAM73A
OTUD3		EGLN1	TPGS2	PDPK1	PRUNE2	EIF4E3		ZNF493	USP37	BCAT1	CLEC4M	DPY3	MYCT1
BRE		NUS1	DERA	ZNF599	PSMD7	FSTL4		FAM46A	SLC19A2	NFATC3	2015-09-01	FRY	PYGB
LMLN		SPRY2	LRP12	AMOTL1	ZNF28B	FEM1C		STT3B	CSMD3	EPHA5	GALNT3	IQGAP2	NEURL1B
SLC4A1		ERICH3	RBM46	ENTPD7	MFSD6	ZNF436		MYH1	CASK	XPO5	EGFR	MFHAS1	SNRNP27
CORO2B		HOXA5	OTUD4	SYK	CCDC117	GRIA4		SEC14L1	C12orf49	MAPK1	PATL1	GOLGA3	WNT5A
PLEKHN1		STBD1	HOOK3	RPL32	ABI3BP	SYCE2		VKORC1L1	RNF149	DCUN1D1	PLAC4	RAB3C	CCNJ
TSTD2		MATN3	HNRNPA3	MAZ	RAB23	TSPAN5		DENND1B	NBEA	ZWILCH	CALM3	GPR111	BRD3
TMEM242		PTGFRN	NAA3	HDDC2	NDEL1	NR4A3		ADAMTS6	SETD5	RNF41	CAPZA1	PVRL1	SLC35F1
SSR1		EGFR	ABCC9	WNT1B	FZD3	CUL4B		CALCRL	AP3M1	PEX5L	TRPC5	DMXL1	HTR1F
RIMS2		EPB41	DDX1	KIAA1328	ELL2	PAFAH2		PAX9	ZNF292	PPP1CB	ANGPTL5	PDE1A	ADAM17
ARIH2		CSRNP1	FAM3C	CBLN4	CDK12	DCX		MAP7	SPAST	NPAS2	F13B	ITGA5	FAM12A
COMMD2		ARF3	TOX3	ORMDL3	MBTPS2	ADM2		PTEN	AFF4	SLC24A4	NFATC2	PRKCE	TMTC1
NCOA5		NPC1	PTEN	SMPD3	NEDD4	SLC22A3		VCPIP1	COL4A4	KCNB1	OGT	MS4A2	SYNC
RFX4		EN2	MKX	VSIG1L	SCML1	UPB1		HOXB5	TRMT11	RET	TPCN1	KLF6	HPCAL1
ZNF44		TET1	SPATA18	CABP7	PPP1R14C	AHNAK		QSER1	SAP3L	SLC18A2	CSMD3	DYNLT3	G2E3
MAT2A		SUCO	LRRK2	TPO	SORCS3	PXK		TOP2B	SSB	LOX	PRPF39	SLC52A1	MYADM
NXT2		NR2F6	STXBP5L	SP14	NECAP1	P4HA1		PLAU	AHDC1	LPCAT1	CCDC66	RBPMS2	WDFY3
DOCK8		HEG1	PIKFYVE	GSTT1	ZNF521	IMPDH1		TRIM63	B4GALT1	SSPN	EXOSC2	NEFL	SLC4A8
C1orf24		MRPS25	MGAT4C	DAB1	HIVEP1	RAB27B		LGR4	LOC728392	TMEM15C	ADRA2B	SYN2	FDXACB1
SGMS1		TRIM5	PSEN1	GPX6	PPID	CASP2		IGSF8	FAM11B	SIK2	ASXL1	PHLPP2	ZNF772
PSMB11		NR5A2	C8orf44-SGK3	ASTN1	CSNK1A1	RBFA		N4BP2L2	BCL1	DNAL1	RBMS1	TNPO1	TCEA1
EPM2AIP1		WSB1	EGR3	ABHD4	PPP1R1C	KIRREL		CCL7	GNA13	IKBKB	IPO11	REV3L	TSPAN7
TMEM97		HNRNPF	INPP4A	SYT14	ZBTB39	RGL1		USP45	LRP1B	COMMD3-BMI1	BACE1	SDC2	EMR2
GREM2		MED12L	KHDRBS3	MARK4	PRLR	ATP6V1A		SPHKAP	FBXO6	SAMD12	FBXO28	HS3ST5	SIRPA
NMNAT1		NCOA5	PRKG1	FNBP1	HELZ	FGF23		PRDM1	DFFB	GRIK2	STAU2	STX17	GOPC
GEMIN2		NGFRAP1	ZNF317	FNDC4	FAM91A1	LSMEM1		MIS18A	FBXO48	SEC61A1	PAK2	KIAA43	KCTD6
NAP1L4		STX16	ELK3	TSHZ1	CACNB2	TPMT		AUTS2	MAN2A1	FAM3C	DNAJC5	BCL2L11	EPHA4
TCF21		SBF2	MTRF1L	UBFD1	STK35	MIEN1		ATP6V1E1	MARCKS	CPNE8	ST8SIA5	KIAA1211	USP49
LENG8		SPATA7	TMEM33	TLL1	ROR1	MASP1		KLHL28	CDC42	SLC8A1	TGFB2	TRHDE	SYN1
PRTG		MARK1	PCDH7	GDI2	FAM214A	SPEF2		PABPC5	ARL6IP5	PKHD1	ELFN2	LRRC8D	GOLGA1
STX7		ACTR8	PDS5B	ZER1	FKBP3	B3GALT5		IDH1	DLX1	SRGAP2	CCDC64B	BRAF	ZNF24
VWCE		B4GALT3	RASGEF1A	KCNJ4	LCORL	SLCO3A1		SAMD8	KDM2A	AP3M1	TFF3	SOCS6	PTGDR
UBXN2B		SFXN2	GUCY1A2	ATP6VE2	GRM5	TM4SF18		MBLAC2	PIGK	MYT1L	CTSK	GREB1L	SDC4
CAPN5		LIN28B	DHTKD1	ESYT1	PIP4K2B	AS3MT		FAM134C	PDIK1L	KHDRBS1	FOXD4	ZNF23	TAB2
ABRA		FAM78A	ELAVL2	CTNS	PALM2	CORO1C		LPAR1	NAA15	STXBP1	FOXD4L1	SRSF3	SGIP1
ZNF441		IKZF5	RAB11FIP2	ZNF814	FAHD1	RHO		REEP1	ING2	RAB6A	SDHC	NSMAF	WDR5
SFMBT1		CEP128	CREBRF	BLCAP	TWF1	VAMP2		CBLN1	PHACTR2	KCNK15	ARMC1	PITPNA	BMPR1B
PA2G4		PPARA	TMEM168	POU3F1	TMEM56	FAM135B		TNKS2	KIAA124	ANKRD4	ABCG4	PPP1R12C	VSX2
TGM4		ATXN1	PTPRG	SCN2B	ZFAND5	ZBTB43		ASF1A	EML1	LHX9	ZFX	SFMBT2	EVI5
BMS1		TAB3	KIAA1432	LRRC1	DPY19L1	PRCC		PDPK1	CCDC132	FLRT3	PDE4D	USP36	RRAGC
SHC4		CCNT2	SYNC	OSBPL2	YPEL5	UGT3A2		POU4F2	CCND2	RCC1	RBFOX1	SEC24A	ATF7IP
ERVV-2		ARNT2	MXI1	ZSCAN25	ZBTB11	ZAK		TSPAN12	TSN	ROBO2	LILRA6	PTPRO	TRIM39
ENAH		DYNLL2	CNOT2	LMX1B	BNC1	SLC6A2		TGFBR2	MBNL2	MTMR12	PAX6	TOB2	UNKL
ATP2B1		GNG12	FAM21A	KLHDC3	MAP3K13	DYRK1A		NPY5R	PER3	SLCO5A1	CRYAA	PHTF2	DGKG
ZPLD1		GATA6	BNIP2	OPCML	JAK1	SEH1L		COX16	GALNT7	GUCY1A2	GATAD2B	NAT8B	AP2A2
GSE1		ERG	LRP1B	M1AP	ENTHD2	TRIM23		MTSS1	C18orf25	RASSF2	SGPP2	HIPK1	CEACAM6
SERPINB7		RNF182	NOV	WDR5	KIF16B	TSPAN11		UBE2R2	C9orf4	PKP4	GSTT1	PIK3AP1	RRAS2
DHX4		KLHL31	MTMR1	PRIMA1	PLXNC1	IL17RD		SLC7A1	BCKDHB	TXNDC5	SLC38A2	CUX1	VAMP2
SPTY2D1		ZMYM4	RORA	TRPS1	SEC22C	TRAPPC3L		MAGOHB	TMEM3A	PHF6	WNT5B	C8orf44-SGK3	TCIRG1
TP53INP1		PRKCB	GPR171	ARL1	STIM2	METTL12		FREM1	COL24A1	ZNF69	GRIN2A	NSG1	CDC42EP3
NALCN		SOWAHA	VMA21	ASCL2	BRWD1	GRIK3		VCAN	TMEM132B	RIF1	DIRAS1	FST	HLA-DOB
LSM8		ADAMTS1	NAP1L1	GTPBP1	HOXA1	BAZ1B		SFXN5	ATXN3	FAM198B	NXF5	CSMD3	SIRT1
EOGT		NCOA1	ANTXR2	C12orf5	UBE2I	FAIM2		NCOA1	RGS7	ZDHHC15	PRIMA1	TACC2	HOXB5
CANT1		CCNY	TBCK	DOK6	CCNK	TRIM14		CCNG1	LOC116445	C1orf27	NCAPG2	SUN1	NUP153
C4orf26		ELFN2	ANKRD13C	TTC22	EPDR1	CD2BP2		SLC7A2	SPATA6L	FUT9	TSPAN2	USP45	SLC4A4
PLAG1		NEURL4	SPARC	VEGFA	RUNDC3B	MST1L		SLC38A1	AFF3	FZD4	ATP2B4	MYLIP	IQGAP3
FOXG1		PELI2	PTPRT	KCNA6	SLC36A4	CTNNBIP1		BNIP2	CBL	BEND3	ZNF16	CEP41	OSTF1
PLCL2		PDK4	CLVS2	C11orf44	SOX9	SLC31A2		PHF19	HLF	ENTPD3	SPTY2D1	UCHL5	PELI2
NUP93		CDR2	PARVA	TOP1	MKRN3	EOMES		RAI14	ARIH1	KLF9	GLI3	STRN3	DIAPH2
PHYHIPL		NCAM1	ARHGEF4	CYTH3	XPO1	DPF1		TSHZ3	JAG1	RNF139	TREM1	CLDN11	ANGEL1
TIMP2		MET	ST3GAL6	PPP1R7	ELMOD2	LOC11645		MEX3C	SPOCK1	GTF2A1	GCSAM	KBTBD8	RNF217
ARMC8		DCX	HNRNPUL2	SPRED2	UNC5C	PAFAH1B2		PAK2	SIAH1	ONECUT2	SLC38A4	SETD5	C21orf91
TBX22		SCAMP1	BCAR3	MUL1	OXR1	NKX2-3		GABRG1	MBLAC2	IQCJ	LTN1	MMD	GLG1
PTPN4		FAM171A1	SUV42H1	IRG1	TBC1D15	STK24		FAM126B	PNN	DOLPP1	MAP3K9	SYPL1	BCL2
CHST11		E2F7	FAM98A	METTL15	NLGN1	EZH1		HNRNPU	NFIB	SLC1A2	RAB11FIP4	BTG1	XRCC5
KIAA1324L		DLL4	EDEM3	NFASC	UBN1	CHD7		REPS2	NFIX	ZFX	GLTPD1	ZDHHC5	IRGQ
ZNF275		CIPC	LRRTM3	GNAL	LRRC8D	SH3PXD2B		C16orf72	YTHDF3	TOX3	BMF	INSIG1	DCUN1D1
		FOXO1	PAPPA	CCDC85C	DPYSL2	SPATA8		RAD51AP1	PDP2	METTL21A	QTRTD1	CCDC113	TMEM159
		MRS2	AHI1	PLXNA4	ACAP2	HOXD8		ATXN7L3B	CRIPT	NMT2	SRF	ZFAND1	ANKHD1-EIF4EBP3
		CXADR	RC3H1	FAM11A	PPP1R12A	RANBP2		UBN2	ZFHX3	FAM13A	FAXC	RAP1B	FAM134B
		RSBN1L	TMEM2A	MANBAL	CPSF6	TMA16		SPRY2	NUDT11	FBN2	THEM4	CETN1	DENND5B
		PLAG1	RASGEF1B	TMEM3A	PDSS1	AGTR2		ZPLD1	BBX	PPP1CC	ITCH	ELOVL4	CRAMP1L
		YWHAQ	ANKRD5	CHCHD1	CHKA	CAPN6		LRCH1	TMX1	CCDC6	NDFIP2	TRIO	FAXC
		RAD9B	BAIAP2L1	TMEM63C	ATG5	TTC17		NPR3	ELAVL4	KIAA145	EDAR	CCNC	SLC7A1
		SNAP25	SLC17A8	GDNF	RORA	STARD9		LBR	ARL5A	YEATS4	PHACTR4	NUFIP2	RNF13
		SS18L1	IL17RD	ADD1	AFAP1L2	GSTT2B		PCMTD2	RIOK2	PNPLA8	SLC4A7	SERTAD3	EIF4EBP3
		SREK1	FAM126B	CBX6	SYPL1	NAA6		NRK	TOR3A	GREM1	ESRRG	MAN1A1	MOGAT1
		RPGRIP1L	STEAP2	ELL3	CPNE8	GSTT2		ECHDC1	CREB1	COL4A3BP	C2orf66	FZD1	EHD3
		LOC119296	STON2	PPP6C	AMOTL2	TOR1A		RBM25	ARHGAP5	ATP8B4	ZNF578	FXR1	MBTPS2
		KCNA1	VWA9	PNPLA1	SLC35C1	TEX261		C4orf29	ZNF14	SATB1	EGLN3	IL36B	METTL8
		ZFP36L1	RNF165	RNF125	KMT2C	ATRNL1		FAS	SBNO1	SEPHS1	WASF3	C1orf118	HOXD1
		UNC13C	CYFIP2	BTN3A2	ARID1A	GNG2		MARCKSL1	ZNF649	MAGI2	ZMAT3	CAMK2A	TSTD2
		SIX1	SLC38A6	TBRG1	GRIN2A	DCAF1		ATAD1	MAGEB4	PRLR	ATG4A	KLHL29	CTSD
		KCTD4	ELOVL4	TPCN1	PAFAH1B2	SUFU		KDM4A	AMOT	THAP6	HS6ST3	SEC31B	UTP23
		ALDH4A1	RPRD1B	LAPTM4B	EXOC6	RNF186		SEMA4B	RHOB	HHIP	CTSB	RPS6KA4	HAUS3
		COLGALT2	RAP1B	ALDH1L2	NR5A2	PTGS2		SMS	UHMK1	SV2A	UHRF1	CDKL5	ATF2
		ADCY6	HIVEP1	OPN1MW	FAM11B	FOXO1		TENM1	PHC3	RAB33B	POLR2M	GID4	FOXK2
		SLC25A16	KCND2	SGMS2	PAXBP1	BCL2L13		ZCCHC2	RBFOX2	MAFG	TSPYL6	MSR1	AGO2
		PLXND1	XPR1	DLGAP2	SNX1	ASCC3		ZNF28	ETV1	RNF13	C3orf8	NPNT	CLN8
		KMT2C	PRR14L	LRTOMT	SPEN	RABIF		MED4	NAMPT	CREB1	AK3	PCOLCE2	MYLK4
		ZBTB25	TMED4	TTBK1	RASA1	SACM1L		RPRD2	HIVEP3	SHC3	GPRC5C	VPS54	RAB27B
		SGTB	MAP2K1	HOXB6	LYPLAL1	ARFIP2		N4BP1	TPGS2	TMEM132B	PHYHIPL	PTPRK	BCL9
		CSNK1G1	PAK2	NCKIPSD	SSX2IP	ZSCAN29		LSAMP	TBC1D32	FHL5	STPG2	FAM15B	AP4M1
		DEPDC1B	KCNH7	C9orf96	PPFIA2	YPEL3		FMR1	UBE3A	DCAF1	MIS12	MAST4	CCDC173
		ANKIB1	FEZF1	SP14L	BECN1	LOC199679		ZNF676	ARHGAP12	ZMIZ1	KIAA1211	LUZP1	GID8
		ROR1	SLC5A3	INSR	FRMPD1	ASXL2		TNFAIP6	ZNF67	PIN4	DACH1	ATP6V1B2	CHST6
		RNF144A	SFXN1	SLC52A3	KIF11	LOC1294341		ZDBF2	ZMYND8	GRM1	COMMD7	NFATC2IP	ARHGEF33
		C2orf194	SREK1	MRPS36	RPRD1A	CENPF		PRSS35	SLMAP	PPARGC1A	FBXL7	LIN54	KCTD11
		MSI2	NDUFA1	CD3C	SP4	OTOF		LRRC4	DDX2	KCTD9	SRGAP2	NEDD4L	LMBR1
		DTNA	REST	PTP4A1	FNIP2	FREM1		PCDH7	USP13	GABRB2	MIER2	ATP7A	PAQR9
		GPD2	NDST3	HBS1L	LMLN	MORF4L2		CAPN6	MAR5	PTPRM	MFSD9	PAPOLA	GRAMD2
		RREB1	GPAM	MEX3A	GLCE	SHISA2		GSK3B	TMEM66	TRIO	SERP1	GOLGA1	CRB2
		CAMTA1	NAPG	GRIA1	GOLGA1	ABLIM1		EOMES	MEF2C	MCF2	CRLS1	DNAJB12	ZCCHC5
		THRB	VAMP4		BRAP			SPOCK1	LRRC58	KCNQ5	CYTH3	NR4A3	KHDRBS2
		MYSM1	SLC13A1		LPHN3			IL6R	FKBP14	PRKG1	KIF5B	RASSF3	RASSF6
		SETD5	PHACTR2		FAM13A			RBBP6	CAMKK2	HCFC1	STEAP2	SLC1A7	SPIRE1
		WIPF3	SEMA5A		MTDH			GLCE	SLC35E2B	PUM1	KRTAP5-4	PSG9	DMTF1
		SORL1	CNTRL		KPNA3			SWT1	MORC1	AIF1L	ELOVL7	BAZ2B	ATG4B
		RAB11FIP1	LMOD2		GMEB2			IPMK	SMARCA1	ZNF831	CHP1	MPP7	KRTAP7-1
		FOXO3	BAG5		NUS1			TRIB1	FAM3B	MME	SLC5A3	LRRC8B	WBP1L
		ACVR1	XYLB		NADK			THUMPD3	PHYHIPL	WASF3	PRDM6	JOSD1	DNAJA4
		WIPF2	KIAA1244		COL13A1			RBM6	KIAA1524	CREBZF	GABRA2	SLC38A2	ADRA2B
		FAM222A	MYLK3		HNRNPUL2			BEX5	PPP6C	HSPA14	RELB	SLC39A8	C4orf46
		IRS1	BTF3L4		NHS			TMEM17A	ZNRF3	HPSE2	FAM126B	MBLAC2	DNAJC3
		MED14	GRIN2A		RAB38			CHST7	MFAP3	COL1A1	CNTN2	RNF4	KRTAP4-3
		TPR	ZFP69		PDE5A			MYL12B	ATXN1	EDEM1	PRKD3	MMP1	SLCO4A1
		CLOCK	GOLGA1		RAB4B			PCDH19	TRAPPC1	DLG2	STRN	GOLGA8J	CTNNA3
		CSDC2	PDE3B		KPNA6			NRXN1	TFAP4	MEF2C	RYK	GRIA3	GMFB
		KCNA4	AIDA		DCBLD1			KCNK3	N4BP2	B3GAT1	FCGR3A	GOLGA8R	DHX36
		ANK2	CREG1		KLF9			PDE5A	GATAD2A	PRR23D1	CDK1	SNAPC1	TBX18
		CNTNAP3	STXBP5		SDAD1			KPNA1	GPR64	PRR23D2	CLIP3	GOLGA8O	BTG1
		SLC22A23	ELK4		ME1			GGNBP2	LGR4	OLFML1	RSPRY1	GOLGA8M	LOC116179
		FOXP4	SHOX2		ERG			SOWAHC	E2F3	ANO4	HOXB5	PGBD2	SLAIN2
		GFPT2	TSC22D1		BCL1			ZNF42	CTNND2	DBN1	STX6	SPRR2B	CNGA2
		NRP2	SLC16A12		ATAD2B			UBE2O	HIVEP1	SLC5A3	CCSER2	AFF3	TENM1
		PRPF4A	MOB1B		DOLPP1			YES1	PTGFR	GPR183	TFRC	GRAMD1B	SMIM13
		CBFA2T3	RMND5A		PNN			ST2-MTHFS	KCND2	NR3C1	ATP2C1	USP9Y	MDM4
		NF1	PIK3CG		C9orf72			MTHFS	ASB11	AP1S2	RNF114	TRIP13	WDR54
		RARA	GRIN3A		NEDD4L			AP1S2	SREK1	ARHGEF12	SKP1	SPRR2E	ABL1
		CD2AP	CD2R1		SKP2			MAB21L2	HNRNPU	EPHA8	C9orf84	FAM11B	CHD2
		NKAIN1	SGMS2		NRG3			PDLIM5	EML4	GDF11	HMGN4	QSER1	TLL2
		STYK1	MPHOSPH9		GFPT2			MPP5	PIK3R1	ADARB2	EIF5A2	SYNDIG1	FAM11B
		CACNB2	TMEM16B		NEURL1B			DHX15	ATG14	KIT	RUNDC3B	RAB8B	ITFG2
		YWHAB	TENM1		LARGE			PTGER4	NEDD9	PLEKHF2	ALS2	ARMC1	SOX12
		NXF1	PROSC		ESCO1			ACER2	ATP7A	ZMAT4	STX17	C2orf194	KCNE4
		CACNA2D3	MAP3K9		EBF2			HIC1	FAM122B	ADIPOR2	CLIC5	ATP8B1	NRP2
		NRBF2	SLC17A6		CSAD			EXOC3L4	HIGD1A	ARPP19	FOXD4L3	DKK3	NUDT4
		BMP2K	EIF1AX		RASA2			BBX	NOLC1	MRPS36	FOXD4L6	BCAT2	HTR4
		SLC18B1	RPS6KB1		CTNND2			STEAP2	SSR1	TSPAN5	CALN1	GOLGA8B	MVB12B
		PARD6B	PRKAA2		CAPN5			INPP5A	SLIT3	NACC1	TLR4	HCN2	NT5DC4
		ID2	PPP3CA		DACT1			CCDC6	GNAQ	FAM19A	SMUG1	C16orf72	MAP1
		ANKRD36C	PLOD2		SCN8A			LYPLA1	SFMBT2	MITF	LRTM2	KLHDC1	ADAM1
		VEGFC	ERMN		ACVR1			ADAM23	NPR3	PARP12	DCAF12L2	FAM24A	ADCYAP1
		SRGAP2	APBB2		MEIOB			FNBP1L	TERF2IP	JADE2	NQO1	PIK3R3	MAX
		FOXN2	FAM49A		LMBR1			FZD3	SP4	SERINC5	NDST3	COX2	HR
		SLIT2	ZFY		IL1RAPL2			UBA6	UPF3A	ARID4B	ZDHHC9	ZC2HC1A	FBXL2
		FGF7	PALM2-AKAP2		YWHAZ			OTULIN	PAX9	SLIT2	KCNB1	ZNF595	CDCA7
		GLYATL1	ZNF691		ABCD2			CDS2	ABLIM3	FAF2	EIF2S3	PAPD5	CCDC34
		ANKRD36	LSAMP		MAPK8			TOX	KREMEN1	SLC15A5	TADA1	GPM6A	UBXN1
		ING5	WDR72		ZCCHC6			FAM196A	IRF2BP2	TPCN1	SLC25A34	C2orf76	CMTM4
		NEK6	ATG2B		TVP23B			MEIS2	RASGRF2	GPR153	NARG2	PEX5L	FAM228A
		CAB39L	PPARGC1A		RPS6KA2			PKNOX1	HOXD1	MRGBP	PHACTR1	ZNF711	BRD9
		NR2F2	DIAPH1		TRIO			B3GNT5	TBC1D1	BIRC5	KIAA218	PLGLB1	ARHGEF6
		ANKS1A	OGN		CCDC6			OR51E1	LIN28A	AHI1	HDLBP	PLGLB2	GOLT1B
		RAB3IP	ATP1A2		USP45			SHROOM2	SERPINE2	SLFN5	AIF1L	BSN	BICD2
		CMKLR1	ELOVL6		NHLH2			TNPO1	STX12	PXYLP1	GGT7	STARD13	PTEN
		ANKRD36B	PBRM1		SLC35D3			POU2F1	WEE1	SLC16A7	KCTD2	BAK1	GREM2
		ELAVL2	ARID1B		SNX33			HTR2C	MASP1	TEX9	NR1H2	XPNPEP3	MAN2A1
		C6orf12	ANK3		ANO4			GOLPH3L	ST6GAL2	ERC2	UBR5	EPG5	KCMF1
		FAM84B	AP4E1		FAM46A			SERINC1	KLHL14	ANKS1B	CACNB4	KCNK1	HS6ST2
		GATA2	KITLG		ACTR3C			PWWP2A	FAM133B	OTUB2	KRTAP7-1	CNNM4	USP22
		ERO1LB	SUCLA2		SEMA6B			FAM135B	MAPK1IP1L	POLA1	C1orf21	TECPR2	RAB36
		ABL2	CLINT1		PGP			DDX47	KCTD21	GALNT13	RFX7	IFIT2	KCNMA1
		TMUB1	FTSJ2		KIAA48			MAR2	FOXK2	HOOK1	MKNK1	SLC25A36	MS4A14
		ZC3H12D	PRLR		CHD7			NEDD4L	TXLNB	ZNF443	FPGT	SCAF11	DTWD2
		MED13	ST6GALNAC3		SLC5A3			SESN2	SLC4A5	MTPAP	IGSF8	GRIA1	SBDS
		ADD1	PCDHAC2		AVL9			TXK	SCN9A	SLC23A2	ZNF365	TSTD2	DDC
		H2AFZ	TPD52		STXBP5			PITPNC1	MST4	CA2	BCAT1	C5orf24	PPP2R5C
		PM2D1	SERPINE2		SSH2			ZNF728	LAMP2	LYVE1	ANKFY1	CHCHD1	GPR83
		ZSCAN26	WDR17		USO1			STX17	TRA2A	NTRK2	HS3ST5	ARHGAP24	VGLL2
		RGL2	MAGEA1		WDR64			MEIS1	SNAP91	BICD1	KIAA43	ROBO2	CYFIP2
		DAZAP2	ZBTB21		ZNF148			SRPK2	CACNA2D1	WDR47	ARSB	TRAF3	ADCYAP1R1
		TMEM9B	NRXN1		NACC2			MFHAS1	ANGPT1	SHOC2	HSD17B13	RRN3	SRP72
		ZKSCAN2	ERO1LB		RUNX1			ZNF3	GOLIM4	CNTNAP5	SLIT1	GPR137C	TMEM135
		RNF141	GPC5		MYO1H			RCN1	DYNLT3	OTUD7B	MTOR	TMEM184B	GTPBP3
		BRPF3	ATP1B4		LPGAT1			PRR14L	SCN1A	NOTCH2	CACNG7	UBE2W	DSC1
		PAQR9	RNF112		UBE2D3			SEPT7	OLIG3	SAMHD1	WIPF2	CCNJL	DDX4
		IRF4	MEX3A		RAP2C			MEF2C	CEP85L	C1orf198	DPYSL2	CCSER2	SLC24A1
		MREG	CREG2		ATP2B1			ESRP1	FBXL3	SREK1IP1	OSBPL5	CCNE2	CDK19
		BRSK1	WDR35		NEUROD6			MOGS	SIGLEC6	ZBTB34	TMEM254	HBS1L	ZKSCAN8
		LPCAT1	RBM11		PREP			SLC18A2	MTDH	C16orf7	S1PR5	SLX4	AKAP5
		RND3	GALNT1		FBXO32			MARCKS	PTGFRN	PRICKLE2	PPFIA3	CNIH1	MAP1LC3A
		TICRR	FGFR1OP		SHISA3			NCOA6	PRKCB	CLEC5A	FLJ45513	ATP2B4	TRIAP1
		SLC8A1	VDAC2		TUBGCP4			PIP4K2B	MAP3K4	CCNI	FAM19A	PCYT1B	STOM
		SLC24A4	ETV1		PGM1			SLC16A6	ADH6	RNF38	TPP1	CDKN1C	LRP4
		POGLUT1	SLC4A4		RMND5A			RTF1	FUT9	DCAF12	ENO2	FMN2	ZNF331
		CISD1	COPS5		DOK5			MSMO1	CHORDC1	DIP2A	SCN4B	ACTC1	NCAN
		ASAH1	C12orf5		HTR4			ANO4	FOXN2	ARF6	CRTAP	SOX4	FAM199X
		PDPK1	SEMA3D		TLL2			PNMA1	CAMKK1	SLC45A3	RIMKLA	GATA6	SSR3
		LOC1192858	SLC25A24		PRPF4A			GPR64	KCNMB2	PDGFRA	AQPEP	HERC2	KIF5A
		SIK1	SPRED1		GABRB1			KIAA184	NRG4	HPGD	BMP8B	PTPRG	C1GALT1
		EML1	AMBRA1		VKORC1L1			ANKRD5	CAND1	ZNF716	EVI2A	SIM2	MPP5
		POU3F2	CCNG1		CAMK4			ATRN	TRUB1	CTSO	SEPW1	ITM2B	EIF5
		RASA2	ZNF8		TULP4			JAZF1	VWA7	UEVLD	MIF4GD	AP1AR	SYNJ2
		FBXO33	LRRC8C		TXNDC5			HHIP	HOXA9	GPD2	CHST3	ADRB1	NBEAL1
		SEC62	AKAP8		PLXNA2			TMEM168	PHF8	YWHAB	BCAP29	ATXN3	GPR12
		EPB41L1	SLC5A12		ADRA1D			E2F6	TLK1	LPPR4	SLC46A2	OTUD6B	GCFC2
		TRPA1	SLC25A13		FOSL2			R3HDM1	ERLEC1	GRIA2	ALG9	KCNA1	DAZAP2
		OTX2	LMBR1		NT5DC3			ELOVL3	KMT2A	SATB2	ZNF76	SELT	CACUL1
		ARHGEF6	SDHD		CDK19			TTC39B	KIAA232	MBNL2	EIF4E	LRRC38	TACC1
		INSR	TMEM3A		FAM83F			RNF168	SGMS2	MSI2	KBTBD2	PITPNC1	H2AFJ
		CALCRL	MEF2C		LIPI			GAS2L3	FDXACB1	ANKRD34A	TMEM69	SLC4A8	PAPD7
		AGO2	IQGAP2		SLC6A9			ROBO1	DCC	LOC12725457	ANKRD5	CHST1	AFAP1L2
		KCTD8	PRPF4A		DLGAP4			PRKCSH	PRRC1	GPR137C	G3BP2	OTUD4	EPHA8
		BBX	PVRL3		NEFL			BCL11A	FAM46A	ZNF22	MESDC2	MCU	RFX7
		RGS1	AGFG1		H2AFY			GPR155	C11orf91	FAM229A	PMEL	MMAA	MYO1
		CACNG2	CNTN5		CBFB			FAM12AOS	CHRM2	DHTKD1	INF2	ARHGAP29	CCDC179
		IQGAP2	NLRC3		VAT1			GPR18	FOXF2	PCDHA9	AMBRA1	MYH9	C17orf85
		SPTLC2	IL6ST		MCF2L			TOX3	INO8C	DDX6	HAUS5	RNF38	ADCY9
		PLAGL2	FAM46D		SIX4			B3GNT1	PEG1	DPP6	GLTSCR1	DAB2IP	SAR1A
		NEO1	ITGA2		SOCS1			DTWD2	CLASP2	ASB11	POLI	PPM1D	FARP1
		GPRIN3	LHFPL2		VAT1L			CCK	FZD7	PANX1	C19orf43	CXCL5	GIT1
		CCM2	MAP3K2		SLC25A36			PLXNC1	UBQLN4	COL1A1	ABHD5	RGS7BP	YWHAZ
		OPA1	CRIM1		ZNF518A			CBFA2T2	ZC3H11A	C4BPA	LPP	STAM	FOXO3
		TMTC4	EARS2		TMOD2			PUM2	EBF1	TNFAIP1	GRHL3	S1PR1	ATP1B1
		PIKFYVE	PABPC4L		SLC35B4			EIF3A	RAP1GDS1	DNAJB3	CCL16	DENND4B	SCHIP1
		PNPLA7	AEBP2		MSI2			SOX6	DNAJB11	WIPF2	ZNF212	RABGAP1L	RABGEF1
		ZBTB42	OLFM3		IP6K3			PAQR9	MAN1A2	TNFAIP8L1	ZBTB38	SLC9A7	ATF7IP2
		PDE3B	UFM1		AMOTL1			MSI2	CHIC1	ZNF212	LRIT3	MIER3	AGL
		GFOD1	ADAMTS6		CCNA1			CPEB2	SCML2	TYROBP	ZNF699	CLEC3A	PEAK1
		DCC	CTNNA3		CDC37L1			SRSF1	LIMA1	TMEM151A	KCNA6	BMPR2	BRWD3
		MBNL2	SMARCA5		CUL2			CEP35	KDM2B	TENM3	MERTK	FASLG	ATXN7L3
		IGLON5	CERKL		ACTBL2			GCNT1	MED13	UBE2D1	CTRL	FAM133B	ZYG11B
		MEPCE	TPH2		STRIP1			TAF9B	GNB4	NRCAM	RUNX1T1	PCDH11X	NHLRC2
		TMX1	PIGV		ZNF644			FAM175B	SLC38A1	CCDC88A	DLGAP1	CAND1	NKX3-1
		PANK1	PAX8		ZCCHC24			SDHD	MOB3B	PCNP	RP11-16E12.2	TMOD2	REEP3
		CCDC149	ZBTB11		GRHL1			NAP1L3	NHS	PLD5	ZNF549	CACNA2D1	NRG3
		SNX12	ZNF568		COL8A1			ZNF655	NSRP1	SERTAD2	OTOR	SLC39A12	SOX2
		EIF5A2	MPDZ		FGD6			SUCO	SMARCAD1	SYT13	TPGS2	ZNF716	ABHD2
		ZNF81	TMEM181		LRCH2			ERBB4	GABPA	GADL1	TMEM43	C5orf63	IPO8
		NREP	UFL1		GNG1			WDR37	PBRM1	CCDC89	PHF21A	LRRFIP2	AK4
		AAGAB	SLC3A1		SPG2			MYH2	EGLN3	KDM5A	CXorf4B	NSF	SLC6A9
		CPEB4	ZNF197		TMEM229A			DYRK1A	GSK3B	ZDHHC23	NOTCH3	TRAK2	FAM98B
		STAC	SCD5		CFL2			SMCR8	PPIG	TEAD1	CRY2	TBC1D8	HBP1
		PTGER4	TNFAIP8L2		PPARGC1A			EYA1	RIMKLB	FBXO28	GFER	AXDND1	UHRF1BP1
		ZNF699	ARMC1		RP11-16E12.2			BTLA	SH2D1B	GPAM	TRIM25	IBSP	ZNF67
		TMOD2	TBL1XR1		LGI1			LPGAT1	PAN2	RCOR1	YWHAB	TEX2	FAM222B
		DKK2	SPATA13		UBE2F			MAK16	TMX4	KIAA1549	TRAF5	NFIX	CABLES1
		NME9	ST6GALNAC5		SMAP1			HIPK3	CACNA1E	ARHGAP26	TGIF2-C2orf24	GATA2	NR4A3
		KIAA119	LPPR1		YY2			TRPM7	CC2D2B	CDX1	ICA1L	SLC6A17	TOP3A
		PPIF	SLC2A12		ATP2B2			NR2C1	PPP1R9A	SLC25A36	WDTC1	OSBPL8	B3GALNT1
		KBTBD8	ERBB4		YIPF6			GHITM	SRSF2	TTC33	EPHA3	RIMS2	MORC2
		PSPC1	GLIS3		ELOVL7			SLC1A1	CCDC113	BICD2	CEP41	ADCY3	DCLK1
		CNOT7	KIAA222		DTWD1			GPR22	FAM154B	NR1D2	CARNS1	TFDP2	IKBKB
		SRSF1	FGF12		TRPS1			HEXIM1	TRAM2	RPS6KA2	LIMD1	PITPNM2	OR1J2
		FAM2B	PHIP		ZBTB6			GNPDA1	SESN3	KLF3	TTC6	DENND1B	LOC112952
		MPP7	CDS1		ADO			ADNP	YIPF5	SSR1	BOC	ZNF287	LGALSL
		EFNB2	DCAF7		RAB1			CTCFL	TSPAN5	DCUN1D4	APOL5	GDF11	HECA
		PIH1D3	PIK3CB		KIAA355			CXorf57	MAPKAPK3	STXBP4	DCK	NKX2-3	SLC1A4
		STXBP6	FAM46C		KLF12			IPO5	FYTTD1	ETS2	YES1	ASB5	TMEM11
		FBLN5	ARL14EP		NAPG			LONRF3	SRSF8	LRRC7	CNOT6	VPS4B	PIP4K2B
		CPEB3	ZNF322		ERLIN1			DLG2	LIN9	IKBKG	PLAG1	PAX3	SLTM
		PRR16	HOXD13		KCTD2			TXLNG	SOX4	TIGD5	GATA5	MAP7D3	RAB2A
		COL27A1	SLC2A13		PRICKLE1			WNK1	TANC2	ZC4H2	DSEL	RNF44	CAMKK2
		EBF3	FNDC3A		TBC1D1B			PNRC1	ZHX3	HP1BP3	XPO7	ACOX1	AMPD3
		NEURL1B	LINGO1		FAM69A			GRK5	FOXO3	GAN	KIAA195	CCR9	WDR35
		MAN2A1	GUCY1A3		COL4A3BP			ZNF287	CLOCK	LAMTOR3	KDM4A	WHSC1L1	FBXO4
		SLC13A3	NCBP2		DGKH			COL11A2	ZFP1	HTRA3	MLLT11	CD1D	DKK1
		TXLNG	TFRC		KIAA1715			LRP5	GPD2	GNAI1	ARIH1	KIAA825	CEMIP
		CLCN5	HAS2		CEP35			RYBP	FBXO9	DDX58	TSPYL1	RNF2	C2CD4C
		HBEGF	CLCN3		MGEA5			UBL3	HN1L	MRPL19	HTT	ARRDC4	CHRM5
		UGT8	ANO3		CTDSPL2			AKAP12	ABCB7	DHX29	CCT4	XRN1	SNX13
		BRWD3	DLK2		RHD			TMED7	TMEM179B	PLAG1	LUC7L2	PARD3B	GABRB2
		GRB2	WHSC1		FAM43A			MTF1	PRKAR2A	TRAF5	C7orf55-LUC7L2	NRF1	MSI2
		HTT	TNFSF13B		TMEM121			BTBD1	TRPC5OS	YY1	SECISBP2L	ZNF721	ATCAY
		TTC39A	NGLY1		SIX1			SATB2	PCDH7	RNF144A	SHE	SLC25A16	KATNAL1
		HSD17B12	TCEAL1		DDHD2			FRA1AC1	PRPF39	ELFN2	RFX2	TMSB4Y	SURF4
		ONECUT2	CPED1		KIAA226L			ZNF257	GOLPH3	NUMB	NOS1	EFR3B	SUZ12
		PEG1	ZBTB18		FLVCR1			TBC1D12	CEP76	TMEM242	ERCC6	ANK3	ASCC3
		CEMIP	MYO6		XPR1			CHST11	RIMBP2	SPRED1		GEMIN2	SCN1A
		GOSR2	PCSK5		STX2			HOXD1	TMEM17B	RNF219		PBLD	YBX2
		CAB39	FRS2		GPR161			MRS2	ZNF275	DESI2		ZNF17	G6PC2
		MDM4	LPPR5		SLC35F1			JARID2	PLXNC1	RTN3		BRWD1	POU2F1
		CD28	ETV3		MYO5A			TMOD2	ARID4B	MST1R		PGAM1	FAM189A1
		C11orf58	FAM115A		ASB3			B3GALT2	TMEM245	PIK3R1		IPO5	WHSC1L1
		MPP6	RSPH3		VPS26B			NFIA	EXOC6	SEMA4A		LBX1	SNAP25
		C11orf57	SBSPON		NKX2-2			ADRA2B	GHR	TTYH3		ZNF469	KRAS
		CDC42BPB	ZNF23		TMEM47			MAPK1IP1L	RASA1	FAM217B		C2orf69	FADS1
		GSK3B	KCNA2		GNAI2			ZNF56	ARMCX5-GPRASP2	RASEF		CREB3L2	FBXO48
		HOXC6	SLC19A2		DSTYK			SHANK2	ESCO2	ZNF236		TTC9	ZNF816
		ZNF746	ADO		GLDC			SCG5	TMCO1	FAM196A		SMU1	BRAF
		MIER2	STAG1		FAM196A			ITGB8	SETD1B	SERBP1		SMAD7	TEF
		APAF1	POC1B		IFNLR1			UPP2	KLHL24	UBN2		ASB7	CHIC2
		TGFBR3	RAP2A		ZCCHC2			PTBP3	APPBP2	SMPDL3A		VMA21	DRP2
		SELE	SGMS1		HDAC9			PRTFDC1	FBXL2	SACS		KIAA124	ERLIN2
		SOCS6	WWTR1		PFN2			SLC7A6OS	FRS2	SMPD3		SCUBE3	DGKI
		LITAF	MXRA5		CHST1			ZIC4	SPRYD7	PTPRK		DOCK5	MMP24
		ABCB11	ILK		ARL4A			NRGN	PARM1	ITM2C		RFX1	UNC8
		ZNF84	FEM1C		PPP1R9A			PRLR	TTC6	COPS3		ANKRD12	C2orf91
		PRICKLE2	MINA		TMEM17B			NTS	TMEM192	LMLN		CHRM5	DNAJC24
		HORMAD2	COL8A1		ARHGEF6			PJA2	CNOT6L	DNAJC3		ROBO1	UBFD1
		LBH	WRNIP1		RASD1			IRF2	PDCD6IP	ZSCAN23		PRKAR1B	TMEM66
		MOCS3	UBE2G2		REV1			CHSY3	PRKAA1	EBF1		SMAD6	ZRANB3
		HINT3	TMEM161B		RNF169			CCNT2	OR7A5	MID2		CACNA1I	IFRD2
		GRM1	PPM1H		ADAM22			PTP4A2	ZBTB6	HIC2		NPTX1	SMIM14
		RGPD4	IGF1R		LYN			FOSB	PUS1	LMNB1		N4BP2	METAP2
		RGPD5	DOK6		GPCPD1			PRDM1	ZNF236	KIRREL3		EXOC5	ASB1
		RGPD8	LPHN2		TENM1			ZNRF2	MDM4	RTN4		LEPREL2	HIF1AN
		RGPD6	MBNL1		S1PBP			GPBP1	TP63	ARHGEF33		TFAP2E	METTL14
		TMA7	CDC37L1		CAMKK2			ZDHHC23	KDM7A	MARCKS		KLHL18	WNT9B
		HEATR5A	RFWD3		NSG1			LMBR1	SMIM12	ERP27		LURAP1L	MICALL2
		SPATA16	STAM		RAB32			PRTG	POLR3G	RANBP1		ADAM19	SESTD1
		PIP5K1B	BBS4		TTLL2			NDUFA2	MICU3	HS3ST3B1		NUP43	NAP1L5
		EDNRA	USP44		CSMD3			TGIF1	IFFO2	MRPL4		GPD2	TLDC2
		UBE2F	LYPLAL1		IRS1			G3BP2	ARHGEF2	RPS6KB1		USP44	L2HGDH
		LPPR1	GPATCH2L		EIF5A2			LOC339862	CANX	C7orf6		LOC11929792	ZFP14
		CCBE1	ULBP1		ATG2B			PCNP	UNC5C	FOXN3		SLITRK5	SEC31B
		PURA	CBFA2T3		SAMHD1			CAV2	AGPAT9	TWSG1		CADM2	APLNR
		GRIK3	NCOA7		PDS5B			ZNF73	SMAD5	SNTB2		LMO2	FMO2
		MAGEF1	DLEC1		SCARA5			GOLM1	ZFP82	TAF11		CHRM2	BTRC
		RBPMS2	SCOC		CYP3A5			STRN	PHF7	LRRC58		TMPRSS11B	PRR5L
		RAD1	ACVR1C		EPC2			DNAJC3	HERC5	RFX3		COL11A1
		SEC24A	RAB33B		NFATC3			TFAM	CD3LG	SEMA6B		IKZF2
		PPP1R3B	TAOK1		SFMBT1			ADAM1	ZSCAN21	SLITRK6		CXXC5
		OPHN1	ELF1		MAGI2			SCN2A	CTSB	EPS8		CDK16
		NAP1L2	FRMD5		SLC3A4			ERC2	NUP153	CNOT7		CD2AP
		FRYL	STRBP		RECK			NLK	AZIN1	DPY19L3		MCOLN2
		AK4	UNC5D		TP53INP1			COL4A5	WDFY3	SKAP1		MAR4
		EEPD1	TMEFF2		GCSAM			SBNO1	NKX2-1	FAM13B		P2RY13
		EMCN	NAA2		CACHD1			TBC1D15	TSHZ3	HUWE1		ZFHX4
		TAPT1	LYPLA1		DDIT4			BRCC3	SENP7	NRG3		PLEKHA6
		LRRC8B	C14orf142		PCDH2			ZNF91	NLGN3	ARG1		PDE1A
		PHB	TBC1D9		EPC1			ZNF765	ZDHHC21	PLGRKT		SOX11
		EPB41L4A	BOLA1		RASGEF1B			ZBTB43	ZNF783	LYSMD3		PAPSS2
		KLHL4	ABCD2		MZT1			PRRG1	TP53INP1	CHD6
		CNTLN	ATXN3		EDNRA			FASTKD3	SSBP3	FGL2
		MFHAS1	MSL2		UBAC1			TXNRD1	WAPAL	IMPAD1
		BNIP3	CCDC88A		RNF144B			CCM2	MTPN	ARHGAP42
		TMPRSS7	FGF18		PPIL4			NAA15	PTK7	PRDM5
		CCDC71	HCFC2		CYP24A1			KIAA1432	TMTC2	PCDH19
		GRIA3	CUL1		STX17			ATP6V1B2	DYRK1A	EMILIN3
		ABAT	HSPA1B		AKAP1			SSR3	RRAGD	PLCL2
		ENDOU	MYO9A		MEIS2			COL4A1	COIL	TMED8
		PROX2	MTDH		GLI2			NUS1	KIAA1467	PPP2R2A
		WISP1	IGF1		OCRL			IL18	MMS22L	FAM81A
		HIC1	CUL2		FBXO34			USP46	ELAVL2	ELMO1
		ALG9	ZNF28		MARK1			PIK3C2A	PCDHAC2	COQ7
		FAM13A	APOBEC3H		JOSD1			FAM171B	MFN2	DUSP5
		ADAM19	AKAP1		BAHD1			CRISPLD1	PPP4R4	COLGALT1
		LBR	NKAIN3		KCTD9			HDX	MYEF2	TMEM257
		CBFB	GPR21		C6orf141			PRPF4B	UGCG	SEMA5A
		PTGDR	ZNF432		REEP1			G2E3	ELMSAN1	PTPRT
		CPPED1	KLHL24		ARPC5			SIX4	NABP1	SLC17A6
		AFAP1	RAPGEF1		RAB11A			RBM48	TGFBR1	LRP1B
		PAPSS2	CYLD		SYNGR3			IMPAD1	BCL2L15	CENPN
		PGM2L1	GLUD1		AKIRIN1			NUCKS1	DROSHA	HCN3
		ZMAT3	EDIL3		KXD1			PCDH18	ATF1	SPON1
		TAOK1	LRAT		TENM3			PRELID2	SLC39A6	ST18
		SLC1A7	MED14		PAK7			ARF6	BTRC	SPECC1L
		TCEANC2	PDP2		WDR82			TBC1D9	JOSD1	BTG2
		EHF	B4GALT6		RAB22A			ENC1	USP8	HS6ST3
		ARX	B3GNT5		OMG			ST8SIA4	LARP1B	ZMIZ2
		FIGN	SREK1IP1		SLC9A8			LHX4	SLC24A2	PHIP
		MAR5	PKN2		CEP41			TMEM167A	CPA4	BRPF3
		LIPT2	IMMT		PITPNM2			LPIN1	RAB41	TRIM36
		SATB2	MCTP1		C3orf14			ZNF468	ABCA5	SLC4A7
		CDC42EP3	FAM131B		GIGYF2			RYR3	SHISA2	SASH1
		DCHS2	C1orf88		SPAST			LGALS8	RICTOR	ZBTB1
		MS4A7	ATE1		SCEL			HMGXB4	ATRX	GHITM
		FN1	ALDH1L2		MATR3			NEFL	YAP1	ZNF75E
		ZDHHC11B	CRY1		GAN			ABHD6	PODXL	HMOX1
		ITGA8	CPEB3		STX12			IPO8	GLS	JADE3
		STEAP2	COMMD8		LHX9			GIMAP7	RBM46	SCUBE3
		LRCH3	SEMA3C		LIN28A			ISCA2	RASSF8	EID3
		TMCC3	CAMK4		C1orf25			MAS1	NPY1R	FLT1
		PEBP4	CCT4		TNKS			GYS2	PPM1K	OTP
		RAP1B	SRPK2		STC1			CC2D2B	TAF8	COL4A1
		SPIDR	ANKRD29		JPH4			SLC25A4	MLF1	PBX2
		PLEKHM3	RLIM		SLC25A34			TDRD6	GRM3	KPNA4
		ATP6V1A	HLTF		CHMP2B			ETV1	CDKN2AIPNL	RUNX2
		PDE8B	XIRP2		CEP17			DCBLD2	KLHL4	ASMT
		UNC5D	ERAP1		IRF4			PHF21B	MAML2	MOB1B
		FAM222B	PARP11		TAF4B			KLHL13	SPRTN	FAM111A
		GPATCH2L	ENTPD7		HNRNPA3			RNF19A	ATAD2	DEK
		NSA2	USP29		PNPLA1			MAP7D2	SUMO2	ACOT4
		WBP1L	CBX3		MIB1			CCSAP	RHOBTB1	PKN2
		TXN2	SDPR		TDG			PPP1CB	TNPO1	CDC42BPA
		NKTR	ACER3		PTPRK			PLEKHA2	HAUS3	AARD
		ZNF78B	EMB		ZNF382			GAP43	VGLL4	SCN2B
		RGS8	PIEZO2		SWAP7			PPP1R13B	GATA3	BRAF
		CCDC173	YTHDF3		CELF3			CLOCK	STK39	TOMM5
		IFNG	CCDC5		SPHKAP			ASAP1	SMURF1	USP45
		EDAR	NECAP1		SLC38A7			PBRM1	GALNT13	VMA21
		WDR35	EVA1A		MAN1B1			FNIP2	CHD6	MST1L
		NAA15	PA2G4		PPIP5K2			RAPGEF6	CASP3	NCBP2
		PEAK1	FNIP1		LHFPL2			PLA2R1	PDPK1	FAM98B
		TMED5	ARL13B		TM4SF1			NAP1L1	CEP97	RIT1
		APOOL	FHL5		DENND1B			RCOR1	ITGAV	MYBL1
		NHS	ANKRD44		WWP1			CARD8	CEBPG	SNCAIP
		C2orf44	CNST		RNF165			TET3	MME	CLDN23
		DNA2	ST18		UGT2A3			OLA1	KIAA143	RASSF6
		ARMC8	ARRDC3		SLCO6A1			CNOT2	PDLIM5	DYNC1I2
		TMEM167A	EML4		ZBTB7A			IFIT5	STX17	SMCHD1
		ARL13B	IRS1		FAM49A			CTPS1	EFR3A	EGLN3
		MESDC1	CCNC		YPEL2			GPC6	FAM71F2	SETBP1
		H3F3B	TRPC6		NAGPA			PLA2G4E	PRR14L	HTR7
		FAM193B	BMP2K		NAA25			C12orf76	TNRC6A	C6orf21
		SGMS1	TRAF5		MICAL1			SLC26A7	STAMBP	ACSL6
		MARCKS	TUBAL3		FST			CAMSAP1	PAK3	CAV2
		PLCH1	TUSC3		ARHGAP26			TICAM2	MUSK	KIF16B
		BLOC1S5	RPS6KA1		SNX3			ERLIN2	GPATCH11	CTSS
		ITGA5	PTPRC		RAB8A			LRRC4	ELL2	CACNA1G
		ERC2	N4BP2		PNISR			AGPAT4	STX3	PLCG1
		FAM26A	PPP1R1		NFIB			RBPMS2	UTRN	FSBP
		UBE2D1	IL19		ARID4B			HSD3B1	PRKDC	NFATC2
		INSM2	ZCCHC2		ADAMTS3			MCM4	AVPR1A	ZNF37A
		PTAR1	ITGAV		HNRNPC			MACC1	KCTD12	FBXO41
		IKZF2	SLC35G2		ABHD1			LDHB	NR2F2	WDR48
		KATNA1	TMEM136		CCDC178			HMGN2	TRIM66	PERP
		SLC9A4	LRRC31		EAF1			NOL4	BCORL1	ADAMTS3
		BRSK2	KCNQ3		MAP3K12			MAP3K5	GPBP1	SYPL1
		PTGER2	EPHA3		RGL1			ABI1	LRAT	EPHA7
		CBWD2	SCYL2		LMBR1L			HAS2	MSL2	TMCO1
		ORC5	TLR5		A1CF			ASAH2B	USP15	MCIDAS
		AGRN	MBTPS2		ZDHHC2			FBN1	CLDN12	TSPAN3
		FCRL2	KDSR		IL36RN			RBM12B	C9orf41	SKIL
		NSD1	PDGFD		ERCC4			ISM1	FNBP4	RPS23
		HSPD1	GCFC2		TMCC1			OTUB1	DSG2	ATRX
		CEP112	B3GALNT1		ADRA2A			LRIG1	ROBO1	ALAS2
		SLC35F3	ISCA1		C4orf19			SIRPA	C2orf76
		WNT16	ZBTB38		TSEN15			NUP43	NR2C2
		FAM134C	CYP7B1		AP3S1			TGFBR3	LOC441155
		AK2	CCT6A		ZNF761			HOOK2	GPR98
		CLIC5	TANC1		JARID2			KCNT2	BMI1
		INPP5J	COL5A2		SPTSSB			CNOT4	MDN1
		NEDD4	SLC35F5		LYRM7			RIMKLA	PPARGC1A
		ASPH	MIS18BP1		GJA1			PNMA2	RPL36A
		FAM15A	EAF1		BCL9			KIAA119	C16orf46
		CLEC1A	ZC3H12C		MCC			UHRF1BP1L	AK9
		OAF	SLC7A2		NECAB1			ASXL3	RBMXL1
		AP3D1	TICAM2		ICK			FNIP1	ATP11C
		RCAN2	U2SURP		LOC116521			YOD1	RNFT2
		MAP3K4	SLFN5		PITPNC1			NLGN4X	CHD7
		PAPPA	RUNX1T1		GALNT13			ZNF626	MMGT1
		NEUROD6	ZNF53		ITGB3			CCDC19B	OLFM1
		DOT1L	POT1		PGM2L1			GRPEL2	PLCB4
		ZNF1	DGKB		RABGAP1L			DOCK3	ZC2HC1A
		E2F6	ARID4B		LCOR			ZNF732	GRPEL2
		SLCO5A1	ZNF711		CMTM4			EDNRB	THBS1
		SLC4A8	HYPK		UBE3C			MAGEA5	COL16A1
		CCNG1	ZNF718		LOX			MAGEA1-MAGEA5	TMSB4Y
		RET	FZD3		PAPOLB			WHAMM	RBM27
		PAX9	HSD17B12		GZF1			C17orf14	VSTM2A
		ARHGEF37	SSH2		SEMA3A			FBN2	EPM2A
		FSIP1	DCDC2		PRDM13			CTTNBP2NL	MFAP3L
		KCNA6	ZAK		GNPDA1			ST13	CCDC71L
		HDHD2	HTR2C		MYBL2			RAD23B	SPNS2
		SMCR8	HOOK1		SPOCK3			CIPC	TIMP3
		KCTD14	ASXL3		CHIC1			YWHAG	GNRHR
		MEIS2	NEK1		EMB			TNRC6C	NDUFAF5
		SLC6A6	PDP1		UNC5D			RPS19BP1	NAV2
		GLTP	JMY		CA1			GCNT2	CYP7B1
		FAM172A	ZNF654		CCNY			IKZF2	FNBP1
		TMEM11	CCDC68		TASP1			ATMIN	HDGFRP3
		PCDHB12	RPS6KA6		KIAA1211			UBE2D3	LIN7C
		SLC44A5	UBL3		GAS2L3			C1orf118	OR11A1
		WEE1	RNF138		UFM1			ZNF461	GEMIN6
		CSF1	ASCC3		FBXL17			ZNF721	GABRA2
		CYTH1	THAP9		HERC2			KCNK5	FNIP1
		GRIN3A	C1GALT1		STAG2			PTK2B	CDH12
		GPR133	ZNF32		MESDC2			SYT4	BRD3
		DBF4B	UGGT1		BTBD1			VAPB	BMP3
		A1CF	SPOP		FOXD1			SNX27	NCKAP5L
		TGFBR1	CCDC169-SOHLH2		TRIM13			ZNF254	TMEM225
		FLRT2	MFSD4		USP44			AFF4	GRINA
		USP49	NEDD4L		DIP2B			TCF24	RUNX2
		LSM12	SDR42E1		SALL4			MMGT1	ARL14EP
		CACNA1A	PALM2		LIFR			ESRRG	FPGT
		FBXO3	FAM49B		NAP1L2			ZNF559	IRF2BPL
		MAPK8IP3	KALRN		MAST3			ZNF469	ASS1
		FAM46D	CACNG2		LYST			ZNF136	ADIPOQ
		ITGB8	TFB2M		RRP1B			GBP3	EPAS1
		MAP3K13	GABPA		ERCC6			ZEB1	BARD1
		AMOTL1	SNTB2		PPP1R2			DIP2C	EPPK1
		ARHGAP19	FKBP5		SMIM11			ST8SIA1	ESF1
		MAP2K7	DYRK1A		RNF44			RYR2	LHX9
		LOX	HCRTR2		UQCRB			GPSM1	SPOCK2
		PPP1R27	FOS		PDE4D			CREG2	PCDH11X
		NRIP1	CCNG2		FAM46C			DNM3	NBPF3
		MICALCL	KIAA1524		HLF			CFL2	JADE3
		SKA3	UTY		MBOAT1			COG3	WHSC1
		TLR8	GRIK2		PLA2G12A			RGS17	ZNF74
		CDIP1	DIP2B		PAWR			SYNJ1	EBF3
		PDK1	PLCL1		DGKD			TRPS1	NDUFA5
		LYSMD3	OSGIN2		PER2			CTAGE5	NAA16
		ATP11C	PLCXD3		SGMS2			MAP4	HTATIP2
		ZFHX4	PDE5A		ZPBP2			ARNT2	HMOX1
		VPS26B	PPIL1		UCP3			ST6GALNAC3	GNPDA2
		C9orf114	ATP6V1B2		USP48			DACH1	SMCHD1
		ISL1	APOOL		GALNT3			ROBO2	PMP2
		LYPD3	GLYATL3		CEP76			ZNF195	LYSMD3
		SYNPO2	SEMA4A		PLEKHO2			AHCTF1	DPYSL2
		GTF2A1	USP34		NEFM			YIPF6	GPR137C
		KLF3	MIB1		ZDBF2			SMARCC1	ENPP4
		GORASP1	QSER1		CRKL			CCAR1	HES7
		ASB11	THRB		IKBIP			KCNIP4	EPB41L2
		CHMP2B	PIGF		KIAA1244			RNF13	NEUROD1
		EXOC8	LECT1		CREB1			DOK6	KIAA222
		TSPYL1	CCNJ		CAMTA1			FBXO33	DCP2
		ZFP36L2	LILRA2		C1orf76			NAMPT	LEPREL4
		CDC42	ZNF365		UGT8			HDAC7	LOC1192742
		BCL3	PMEPA1		DPY19L3			STX3	ABL2
		KIAA1551	FRK		SGCB			NUAK1	ATF2
		LPPR5	PDE1A		KCTD8			ATXN3	COG6
		HYOU1	BRCC3		PAPOLG			ST18	HAUS6
		FASTKD5	RNF182		TRMT1C			ZHX1	ZNF462
		GRK6	C14orf28		OR11A1			SLC9A7	HOMER1
		NDUFC2-KCTD14	SLC6A6		TMEM35			LIPI	ALDH6A1
		SLC36A4	TAOK3		ADAM12			SLCO3A1	TRAF4
		ALDH5A1	BAG1		CTHRC1			PLCB4	GPM6A
		LDLR	CTHRC1		MFAP3L			MOSPD2	C4orf29
		OTULIN	UBE2Q1		CCDC12			EPN2	CEP14
		FILIP1	PCMT1		DGKZ			GPR21	SIRPA
		PF4V1	HELZ		SMIM14			PTPN14	MSX2
		BCORL1	KDM7A		ZFP36L2			FAM45A	PPP1R12A
		CTU1	CDKL2		SLC7A5			ALG13	TCEB3
		MDN1	ZNF585A		FAM28A			RNF43	PARD6G
		TMTC2	SLC4A7		RBM12			CFDP1	ALG1B
		SLFN5	RAPH1		STOML1			NHS	ERCC4
		SLFN11	MLLT3		PROSER1			ADCY1	NDUFC2
		LOC12724141	EGF		TSPYL5			ZNF189	GML
		CNN3	ADAM22		RAI14			MAT2A	C2orf112
		SMAD4	ZNF85		SLC1A2			ZNF575	DLG2
		C5orf63	ZNF165		SEC62			SGIP1	DYRK2
		ENPP5	ZNF681		BTBD7			SYNRG	NAPB
		LONP2	PCDHA7		AIDA			ZBTB2	YTHDC1
		MBTD1	PCDHA6		APBA1			BICD2	UFSP2
		JADE2	PCDHA5		GAREM			DAZ4	PPP6R2
		FZD7	PCDHA4		GALR1			ORMDL1	RBM5
		NSG1	PCDHA3		CDCA7			IFFO1	TMEM55A
		ZBTB41	PCDHA2		GALNT2			ZNF652	NHLRC2
		SRPK2	PCDHA13		NOV			PITPNA	PI4K2B
		KIAA121	PCDHA12		CD2AP			PDE1A	PHLPP1
		SUSD5	PCDHA11		ZNF746			TTC7B	PDE3B
		ALCAM	PCDHA1		TM4SF2			AFF1	ABCC9
		UBE2W	PCDHAC1		RAPH1			ZFHX3	TET2
		PLEKHA6	WNK3		DOCK5			MAP3K8	ATF7IP
		C16orf82	ZCCHC24		SIKE1			ZNF292	PPFIA1
		LOC116399	CDC27		ZNF569			ZNF24	FAM2B
		GOLGA6C	TMEM87A		C1orf118			ANKRD34B	FOXL2
		GSE1	NCKAP1L		CLDND1			FDXACB1	ZNF682
		ANK3	GAN		ARL13B			MAR5	KIAA1191
		ANKRD27	MAL2		NFYB			BRAF	UGGT1
		UFL1	MTOR		SEPT8			C7orf6	KLHDC2
		ZNF493	FEM1B		GTF2H1			TSNAX	CCND1
		CDH5	ATP5S		H6PD			PRKX	CPSF2
		SEMA6D	CNTN4		ENPP4			LOC12725512	ITPRIP
		CELF2	AKAP1		TCF7			MAML1	NRCAM
		ZNF268	SPTSSA		INO8D			TRANK1	ARPP19
		KIAA133	SUZ12		RPGRIP1L			RORA	EPPIN-WFDC6
		GABRB3	KATNBL1		EIF1AY			RNF152	GPATCH2L
		HIPK2	HECA		EFNA3			R3HCC1	CFI
		SLC26A2	SLC5A7		PGM2			LHFPL2	ANKRD28
		TMEM41B	ANGPT1		ERRFI1			OCIAD1	LOC1272425
		SHC4	ACADM		GTF2A1			CASP1	NBPF12
		PRMT8	SGTB		GCLC			GPRIN3	MOCS2
		ARID2	ATP6V1A		TET1			ZNF235	ARL17A
		STAB2	RNFT1		ANKRD13A			SEH1L	WWC2
		INPP1	NCOA2		MUSK			SMAD5	NBPF1
		C15orf43	PTPN13		PITPNM3			EGR3	RAB3GAP2
		CRTC1	KLK6		KIAA1456			CTNNBIP1	AIM1L
		MICAL3	ZNF492		ERMN			ACSS1	LZTFL1
		MLPH	RAB1A		NPAS3			ITGAL	EFCAB14
		FLAD1	TMTC1		MDM4			GJA1	FOXJ2
		NPTX2	CREBZF		PIP5K1B			MED12	NIN
		STK32B	KIAA48		FAM126B			ZNF579	ARID4A
		SNX18	FGA		PCDH19			TANGO2	MRPL19
		SLC24A1	ATF6		KBTBD3			F2R	ANKRD26
		ARSJ	ZNF277		STK17B			MT2A	SUPT16H
		YAE1D1	ZEB1		TRMT5			ABCA1	RNF182
		BEND4	PAWR		HACE1			UBLCP1	CDH13
		SLC46A3	KIF5B		FGD5			TSPYL4	SPRY1
		UTP23	PLEKHA7		IFFO2			ZNF78	ST2-MTHFS
		SEPN1	DHX33		ELOVL5			MSL2	GFPT1
		MAD2L1BP	NPY2R		RSBN1			ZNF716	RALGAPA2
		RYBP	SIRT7		ZNF765			RXRG	ETF1
		TRIM21	SECISBP2L		ZFP91			ZBTB26	PHLDB2
		PTPN9	VAPA		PCDH1			UBAP2	MTHFS
		GFPT1	NARS2		ATP2A2			DCUN1D5	FAM168A
		ATXN3	INO8D		LPCAT2			CEP44	CYP4F22
		NFAT5	PCDH11Y		MTA1			ANKRD17	PLGLB1
		CADM1	ELP4		BAZ2B			ELOVL2	PLGLB2
		VPS13A	KIAA922		MED28			ATG2B	LANCL1
			ABHD17B		TRDN			CCDC73	EMB
			CDK14		POU4F2			C8orf58	GLO1
			AQPEP		LHX1			INO8D	TXLNA
			MCUR1		BCL2L15			S1PR5	C9orf91
			CRB1		ALG6			SMIM18	USP9Y
			MED13		STAG1			RGS13	BRWD1
			SFMBT2		LRFN2			CRBN	EFHD1
			TNFSF4		SEPT7			FMNL2	CPNE3
			FRMD4A		KCTD3			NAA5	ASB7
			USP25		ZXDA			MIER1	REPS2
			MIDN		MIA3			CNN2	ZNF78B
			XPO7		SEPT6			COL4A3BP	NBPF26
			MAGI3		NDUFC2			DSG1	NBPF19
			WNT5A		C7orf55			ANKRD37	PKNOX1
			STARD3		LHFPL3			CELF2	DDX6L
			MAPK6		VPS33A			RXFP1	P4HA1
			TJP1		ARID5B			GPM6B	ZBTB2
			ZDHHC17		RRN3			FILIP1	METTL15
			VRK1		ECT2L			STXBP6	NUTM1
			CLIC6		LRRTM2			LOC157656	KIAA825
			MCTP2		COL9A3			ANP32A	CCDC34
			GGACT		PLIN3			WSCD1	PFDN4
			GIGYF1		ARHGAP32			LARP4B	TMEM263
			ARL5A		TTN			SPECC1	BMF
			MME		C3orf58			CCDC71L	PCDHA7
			PPP2R5C		ARL15			SPATA22	PCDHA6
			SPPL3		RPIA			SERTAD4	PCDHA5
			ZNF25		MECP2			SHB	PCDHA4
			PCDHA9		LIMS1			LRRC31	PCDHA3
			ZCCHC1		ZFC3H1			CPXM2	PCDHA2
			NR2F2		NTF4			CDH1	PCDHA13
			GPR155		PGM3			GABRA3	PCDHA12
			PCM1		HLX			SMN2	PCDHA11
			FGD6		FAM131B			SMN1	PCDHA1
			FAM171A1		TDRP			TFPI2	PCDHAC1
			FAM91A1		ZFAND1			M6PR	IGSF1
			ZNF793		ZSWIM5			VSNL1	DGKB
			IRF6		IDE			RNF24	PLAA
			DTD1		NUFIP2			THAP2	SLC3A5
			ITGA4		TECRL			GRSF1	NBPF14
			THSD4		TBC1D2B			ZNF793	CYTIP
			CAND1		GPRIN3			DUSP5	NBPF9
			ZNHIT6		GDA			TRAK2	NBPF8
			LSM12		IER2			IGSF1	NBPF2
			DCAF1		DOCK7			C6orf62	NBPF15
			MMP16		PCDH9			HOXA1	PBX2
			BEND6		DAG1			AHI1	BAZ1B
			FAT3		RNF157			SNX18	LCP1
			GPN3		MAP3K5			ITGB6	FABP2
			TMEM156		DBF4			CDH17	TMEM14A
			CLDN12		ADRA2B			C15orf4	POLR1D
			TMEM178B		IFNAR2			TMEM38B	RWDD2A
			EPC2		WDR26			HRASLS5	NIPSNAP3A
			RMDN2		SCAMP1			UBA5	HS2ST1
			EHD4		NUP93			ASNS	KRT37
			CENPJ		UBN2			BTBD7	MAR6
			MTO1		WWTR1			ANKHD1	LARP4
			MMP13		INSIG2			TRIM14	CDCA7L
			PRUNE2		NAA35			IQCB1	NBPF11
			MBNL3		MED12L			CHRNA5	CCDC15
			ZNF786		CA13			CPSF6	CD1E
			KLHL9		KCNC2			C18orf56	PLP1
			NPHS1		KCNA4			FFAR4	PDHA1
			IGF2		TMEM87B			SMPX
			WNT3		JAG2			WASF2
			VGLL3		C18orf42			DEPDC1
			SOCS6		KIAA1147			CLVS2
			GPR64		ZDHHC2			ZNF697
			SVIP		GLCCI1			GNG1
			PARP16		FXR1			IL6ST
			ZC3H14		KIAA1522			SGK1
			NUB1		LPP			PNRC2
			CCNDBP1		ABHD5			AGK
			NFIB		ZYG11B			BAZ2B
			TAB3		PABPC1L2A			SAFB2
			FHL1		DLGAP2			TENM4
			HECW2		PABPC1L2B			ADRBK1
			PPAT		CUL4B			SLC25A36
			MPP5		ATP6V1B2			AEBP2
			PCDH11X		CCDC34			MCM3AP
			MPP6		USP47			UGT2B1
			MAR1		JDP2			PROK2
			TUBA1A		KCTD16			MESP1
			TMX4		YTHDC1			TSC22D1
			SLITRK6		SMDT1			RFX6
			MAT2B		CBX3			C18orf54
			PISD		SNX16			ZNF253
			OPRK1		ZFY			FCHO2
			PIGA		SETD7			PKDCC
			CD36		TLL1			VTI1B
			TCERG1		TIA1			CHST1
			CHMP5		WNK3			ACER3
			RNF144A		PRKRIR			SENP6
			APLP2		TRPC5OS			NDC1
			PANK3		DHX4			POM121C
			CRIPT		TOX			VWA2
			SSB		PEX5L			C5orf63
			MBL2		PHF2			SLC17A5
			ZHX1		WBP1L			PPAT
			DNAJB4		KIAA1211L			TBC1D24
			TMEM194B		MRI1			OR12D3
			NEK7		GRAMD2			THOC2
			IPCEF1		DSP			GRTP1
			CBR1		NAP1L1			FHL5
			VCPIP1		TAB3			FAXDC2
			KLHL13		IL1A			GPATCH2
			FAM151B		SIM1			KCNV2
			LYG2		PLAGL2			LTV1
			TIAM1		MFAP3			ZNF667
			CELF4		RAB2B			TIA1
			PNPT1		TACC1			N4BP2
			SEMA7A		YOD1			PRMT6
			CCDC17		SLC3A1			ANXA1
			GZF1		KCNJ12			CAPZA2
			KIAA754		BICD1			RBL2
			SCAF11		SEMA6D			MFAP5
			MOB4		SLC16A14			PDK4
			DPY19L1		TMEM263			S1PBP
			NCKAP1		KRTAP1-5			PIK3CB
			FPGT		CDC73			ODF2
			FZD5		SIGLEC8			XIRP2
			NR3C1		OSTM1			KCNQ5
			KCTD5		TMED1			CASK
			EIF5A2		RANBP2			C1orf146
			NRG4		SUCLG2			PON2
			UBA3		FRK
			SLC35E3		SUPT3H
			SMAD9
			CLCN5
			CMTR2
			ZC3H6
			NBEAL1
			FAM198B
			CHRNA5
			LOC11927844
			C14orf159
			PLCB1
			FIP1L1
			SLCO3A1
			OPN3
			ZNF564
			TMPRSS15
			PI15
			PTPN14
			KAL1
			MST4
			GNAL
			SRSF12
			USP31
			RNF2
			PTPRN2
			L2HGDH
			RIMKLB
			IFT81
			ICK
			PROC
			CES2
			KHDRBS1
			ATP2A2
			ARPC5
			PRKCI
			CLDND1
			HELQ
			FCRL2
			DUSP22
			RBL2
			CHM
			PCSK2
			MEGF9
			RBMS2
			NEB
			MTERFD2
			RND1
			NAA35
			AMPD3
			KIF13A
			CDK13
			NRK
			MALT1
			PHLPP2
			CSMD3
			ZFAND5
			DKK1
			CS
			WDR89
			ARHGEF9
			TBC1D3F
			C4orf19
			ECM2
			LPPR4
			AMER2
			CARD6
			DKK2
			SMAD5
			HNF4G
			PPM1K
			ZFP42
			ANKRD32
			RFTN2
			DPYD
			PRRX1
			MMRN1
			TMEM99
			LRIG3
			CLIC2
			CMAS
			WDR6
			TRAK2
			DIAPH2
			VWA5A
			UBE4A
			FBXO4
			FAM8A1
			PKLR
			MASTL
			JOSD1
			FLRT2
			PCMTD2
			CNTN3
			LTN1
			THRAP3
			GOLGA2
			SEPHS2
			ITGBL1
			AP2B1
			CEP44
			ZFP28
			LHFPL3
			PCDHB9
			DNAJC16
			PTAR1
			C7orf25
			PDHB
			FGL2
			LOC199676
			RAB1
			SYBU
			JAG1
			SGK3
			SOBP
			NSFL1C
			DHRSX
			MB21D2
			CEBPG
			COX7A2L
			LRRC34
			IREB2
			HDX
			FAM15B
			SIM1
			ZNF518B
			CADM4
			TTC13
			MRE11A
			SLC12A1
			CHPF2
			DFNA5
			ZDBF2
			CSTF2T
			ENTHD2
			ZFHX4
			BLOC1S5
			RAB39B
			TXLNG
			NCKAP5
			MEI4
			RFX7
			MYCBP
			CYSLTR1
			ARHGAP42
			DCAF17
			FUBP1
			TBXAS1
			LOC116596
			GALNT4
			ELMOD2
			BEND7
			GCC2
			ALDH6A1
			PER3
			TMEM167A
			POLR3F
			IL16
			ZNF48
			NCK1
			BRWD1
			TM2D3
			MBLAC2
			ZNF47
			DNAJA4
			ORC5
			FAM122A
			GLYATL2
			TSPAN12
			KDM5D
			VTA1
			MPC1
			MAGEC1
			EIF2A
			C1orf32
			TP63
			MICAL2
			TMEM47
			SLITRK2
			UBASH3B
			HAUS6
			SERPINB8
			SYNPO2
			SPTBN1
			STK17A
			MS4A6A
			HMGB3
			BMP7
			UTS2
			CCPG1
			CCL11
			PHYHIPL
			INSM2
			BPTF
			PDPK1
			ORC4
			SDC2
			TAGAP
			CACUL1
			CAB39
			MPP7
			SLC16A1
			NSD1
			PDYN
			SH2D4A
			PBOV1
			AP3S1
			WDR26
			GLOD5
			PM2D2
			HOXA13
			RNLS
			LYRM5
			TNFRSF19
			STK38L
			ITGB8
			RGSL1
			TNFSF15
			ENPP4
			RUNX1
			C14orf119
			CYP39A1
			TYW3
			CHL1
			CLDN14
			C16orf91
			TNFSF11
			ARHGAP28
			PCDH17
			USP1
			SYTL5
			MMP8
			AQP9
			GNA13
			NRAS
			DNAJB7
			BID
			ST8SIA1
			TBC1D8B
			NDUFA9
			RAPGEF4
			KCNE3
			SLC13A3
			TSHZ2
			YIPF6
			PHTF2
			ACSL4
			ENDOD1
			CAAP1
			TSHZ3
			LSM11
			ID2
			MRPL5
			TRAF6
			ATP5G3
			MICU3
			ADAMTS8
			INADL
			NAALAD2
			CXCL3
			DLG5
			TMEM196
			PTPN1
			STPG2
			BICC1
			SYNPR
			DAPP1
			ABCB1
			DLX2
			TAF2
			FGF9
			SLC16A7
			TRPM1
			MTF2
			SIGLEC11
			ADAM1
			GPR137C
			ZNF682
			SST
			MUC17
			ZSCAN23
			NPR3
