# Supplementary material for: Salivary miRNA profiles identify children with autism spectrum disorder, correlate with adaptive behavior, and implicate ASD candidate genes involved in neurodevelopment
Source: BMC Pediatr. 2016 Apr 22;16:52. doi: 10.1186/s12887-016-0586-x (PMC4841962; doi:10.1186/s12887-016-0586-x)
Supplement: Additional file 2: Table S2. — High confidence AutDB genes targeted by one or more of the 14 candidate biomarker miRNAs. (XLSX 18 kb) [file 12887_2016_586_MOESM2_ESM.xlsx]

## Sheet: Sheet1
Supplementary Table 2. High confidence AutDB genes targeted by one or more of the 14 candidate biomarker miRNAs.
Gene	Name	Chr	Position	Nature of association
AFF2	AF4/FMR2 family, member 2	X	9034011	Syndromic
AFF4	AF4/FMR2 family, member 4	5	21572417	Rare Single Gene variant
AGAP1	ArfGAP with GTPase domain, ankyrin repeat and PH domain 1	2	15892143	Rare Single Gene variant, Genetic Association
ARID1B	AT rich interactive domain 1B (SWI1-like)	6	21448237	Rare single gene variant
ATRNL1	Attractin-like 1	10	20670697	Rare single gene variant
ATRX	alpha thalassemia/mental retardation syndrome X-linked	X	16722615	Syndromic
ATXN7	Ataxin 7	3	21837366	Rare single gene variant
BCL11A	B-cell CLL/lymphoma 11A (zinc finger protein)	2	22542183	Rare single gene variant
BIRC6	Baculoviral IAP repeat containing 6	2	22542183	Rare single gene variant
BRAF	v-raf murine sarcoma viral oncogene homolog B	7	24458522	Syndromic
CACNA1B	Calcium channel, voltage-dependent, N type, alpha 1B subunit	9	22890305	Genetic association
CADM2	Cell adhesion molecule 2	3	21996756	Genetic association
CAMTA1	calmodulin binding transcription activator 1	1	22031302	Rare single gene variant
CDH11	Cadherin 11, type 2, OB-cadherin (osteoblast)	16	24839052	Rare Single Gene variant/genetic association
CELF4	CUGBP, Elav-like family member 4	18	22617346	Functional
CMIP	c-Maf inducing protein	16	22689534	Genetic Association
CNR1	cannabinoid receptor 1 (brain)	6	16623851	Genetic Association
CTCF	CCCTC-binding factor (zinc finger protein)	16	16949368	Functional
CTNNB1	Catenin (cadherin-associated protein), beta 1, 88kDa	3	22495309	Rare Single Gene variant
CTNND2	Catenin (cadherin-associated protein), delta 2	5	25807484	Rare single gene variant
CUL3	Cullin 3	2	22495309	Rare single gene variant
DCUN1D1	DCN1, defective in cullin neddylation 1, domain containing 1 (S. cerevisiae)	3	10777668	Functional
DIAPH3	Diaphanous-related formin 3	13	20308993	Rare Single Gene variant
EFR3A	EFR3 homolog A (S. cerevisiae)	8	24860643	Rare Single Gene variant
EML1	echinoderm microtubule associated protein like 1	14	21624971	Rare Single Gene variant
EN2	engrailed homolog 2	7	15024396	Genetic Association
EPC2	Enhancer of polycomb homolog 2 (Drosophila)	2	18812405	Rare single gene variant
ERBB2IP	Erbb2 interacting protein	5	25549968	Rare single gene variant
FBXO33	F-box protein 33	14	19404256	Genetic Association
FLT1	fms-related tyrosine kinase 1 (vascular endothelial growth factor/vascular perme ability factor receptor)	13	16709250	Functional
FMR1	fragile X mental retardation 1	X	11773805	Functional
FOXG1	Forkhead box G1	14	21441262	Syndromic
FOXP2	forkhead box P2	7	15108192	Rare single gene variant
GABRB3	gamma-aminobutyric acid (GABA) A receptor, beta 3	15	9545402	Genetic Association
GDA	Guanine deaminase	9	25549968	Rare single gene variant
GLRA2	glycine receptor, alpha 2	X	20479760	Rare Single Gene variant
GPR85	G protein-coupled receptor 85	7	25780553	Genetic association, functional
GRIP1	glutamate receptor interacting protein 1	12	21383172	Rare Single Gene variant, Genetic Association
GRM5	Glutamate receptor, metabotropic 5	11	22542183	Rare single gene variant
GUCY1A2	Guanylate cyclase 1, soluble, alpha 2	11	22843504	Genetic association
HCFC1	Host cell factor C1 (VP16-accessory protein)	X	23000143	Syndromic
HOMER1	Homer homolog 1 (Drosophila)	5	22558107	Rare single gene variant
HOXA1	homeobox A1	7	11091361	Genetic Association
IQSEC2	IQ motif and Sec7 domain 2	X	20473311	Syndromic
KATNAL2	Katanin p60 subunit A-like 2	18	22495306	Rare Single Gene variant
KMT2A	Lysine (K)-specific methyltransferase 2A	11	25363760	Syndromic
LRP2	Low density lipoprotein receptor-related protein 2	2	22578327	Rare single gene variant
LRRC1	leucine rich repeat containing 1	6	19404256	Genetic Association
MAPK1	Mitogen-activated protein kinase 1	22	21849556	Functional
MDGA2	MAM domain containing glycosylphosphatidylinositol anchor 2	14	19557195	Genetic Association
MEF2C	myocyte enhancer factor 2C	5	20412115	Rare Single Gene variant
MET	met proto-oncogene (hepatocyte growth factor receptor)	7	17053076	Genetic Association
MKL2	MKL/myocardin-like 2	16	20442744	Genetic Association
MTF1	metal-regulatory transcription factor 1	1	15446388	Genetic Association
NCKAP5	NCK-associated protein 5	2	23275889	Rare single gene variant
NF1	neurofibromin 1 (neurofibromatosis, von Recklinghausen disease, Watson disease)	17	15389774	Rare Single Gene variant, Genetic Association
NFIA	nuclear factor I/A	1	22031302	Rare Single Gene variant
NRCAM	neuronal cell adhesion molecule	7	18664314	Genetic Association
NRXN1	neurexin 1	2	17034946	Rare Single Gene variant
OGT	O-linked N-acetylglucosamine (GlcNAc) transferase	X	23487789	Functional
OPHN1	oligophrenin 1	X	20479760	Rare Single Gene variant
OXTR	oxytocin receptor	3	15992526	Genetic Association
P4HA2	Prolyl 4-hydroxylase, alpha polypeptide II	5	25363760	Rare single gene variant
PCDH19	protocadherin 19	X	20479760	Syndromic
PCDH8	protocadherin 8	13	22346768	Rare Single Gene variant
PCDH9	protocadherin 9	13	18252227	Rare Single Gene variant
PDE1C	phosphodiesterase 1C, calmodulin-dependent 70kDa	7	22209245	Rare Single Gene variant
PDE4B	phosphodiesterase 4B, cAMP-specific	1	18090323	Functional
PRKCB	protein kinase C, beta	16	16027742	Genetic Association
PSD3	pleckstrin and Sec7 domain containing 3	8	20531469	Rare Single Gene variant
PTEN	phosphatase and tensin homolog (mutated in multiple advanced cancers 1)	10	11496368	Syndromic
PTGER3	Prostaglandin E receptor 3 (subtype EP3)	1	23632794	Rare single gene variant
PTPN11	protein tyrosine phosphatase, non-receptor type 11	12	11704759	Syndromic
PTPRB	Protein Tyrosine Phosphatase, Receptor Type, B	12	24473445	Genetic association
RAB39B	RAB39B, member RAS oncogene family	X	20159109	Rare Single Gene variant
RAPGEF4	Rap guanine nucleotide exchange factor (GEF) 4	2	14593429	Rare Single Gene variant, Genetic Association
RBMS3	RNA binding motif, single stranded interacting protein 3	3	21572417	Rare Single Gene variant
REEP3	receptor accessory protein 3	10	17290275	Rare single gene variant
RELN	Reelin	7	11317216	Genetic Association
ROBO1	roundabout, axon guidance receptor, homolog 1 (Drosophila)	3	16709250	Functional
ROBO2	Roundabout, axon guidance receptor, homolog 2 (Drosophila)	3	23275889	Functional
RPS6KA2	ribosomal protein S6 kinase, 90kDa, polypeptide 2	6	18252227	Rare Single Gene variant
RPS6KA3	Ribosomal protein S6 kinase, 90kDa, polypeptide 3	X	22495309	Syndromic
SATB2	SATB homeobox 2	2	22521361	Syndromic
SCN1A	sodium channel, voltage-gated, type I, alpha subunit	2	12610651	Rare Single Gene variant
SCN2A	sodium channel, voltage-gated, type II, alpha subunit	2	12610651	Rare Single Gene variant
SCN4A	Sodium channel, voltage gated, type IV alpha subunitÂ	17	25363768	Rare single gene variant
SDC2	syndecan 2 (heparan sulfate proteoglycan 1, cell surface-associated, fibroglycan )	8	9259269	Rare Single Gene variant
SETD5	SET domain containing 5	3	24680889	Rare Single Gene variant
SETDB1	SET domain, bifurcated 1	1	23055267	Rare single gene variant
SH3KBP1	SH3-domain kinase binding protein 1	X	20479760	Rare Single Gene variant
SHANK2	SH3 and multiple ankyrin repeat domains 2	11	20473310	Rare Single Gene variant
SLC35A3	Solute carrier family 35 (UDP-N-acetylglucosamine (UDP-GlcNAc) transporter), member A3	1	24031089	Rare single gene variant
SLC39A11	Solute carrier family 39 (metal ion transporter), member 11	17	22843504	Genetic association
SLC6A1	Solute carrier family 6 (neurotransmitter transporter), member 1	3	22495306	Rare single gene variant
SMARCA2	SWI/SNF related, matrix associated, actin dependent regulator of chromatin, subfamily a, member 2	9	22822383	Genetic association/functional
STK39	serine threonine kinase 39 (STE20/SPS1 homolog, yeast)	2	18348195	Genetic Association
TBL1XR1	Transducin (beta)-like 1 X-linked receptor 1	3	22495309	Rare Single Gene variant
TLK2	tousled-like kinase 2	17	21572417	Rare Single Gene variant
TOP1	Topoisomerase (DNA) I	20	23995680	Rare Single Gene variant
TRIM33	Tripartite motif containing 33	1	24189344	Genetic association/Functional
TRIP12	Thyroid hormone receptor interactor 12	2	22511880	Rare single gene variant
TSC1	tuberous sclerosis 1	9	9813776	Rare Single Gene variant
UBE2H	ubiquitin-conjugating enzyme E2H (UBC8 homolog, yeast)	7	14639049	Genetic Association
UBR5	Ubiquitin protein ligase E3 component n-recognin 5	8	23029623	Rare single gene variant
WNK3	WNK lysine deficient protein kinase 3	X	20479760	Rare Single Gene variant
ZNF462	Zinc finger protein 462	9	25363760	Rare single gene variant
ZNF8	Zinc finger protein 8	19	18621663	Rare single gene variant
