# Supplementary material for: Salivary miRNA profiles identify children with autism spectrum disorder, correlate with adaptive behavior, and implicate ASD candidate genes involved in neurodevelopment
Source: BMC Pediatr. 2016 Apr 22;16:52. doi: 10.1186/s12887-016-0586-x (PMC4841962; doi:10.1186/s12887-016-0586-x)
Supplement: Additional file 3: Table S3. — Top enriched functional clusters revealed by functional annotation clustering of high confidence mRNA target genes of candidate miRNA biomarkers. (XLSX 32 kb) [file 12887_2016_586_MOESM3_ESM.xlsx]

## Sheet: Sheet1
Supplementary Table 3. Top enriched functional clusters revealed by functional annotation clustering of high confidence mRNA target genes of candidate miRNA biomarkers.
DAVID Annotation Cluster 1	Enrichment Score: 6.63
Category	Descriptive or Gene Ontology Term	Matching Count	% overlap	Fold Enrichment	P Value	Bonferroni FDR	Match to AutDB	% of Node in AutDB	Overlapping Subnode/AutDB Genes
SP_PIR_KEYWORDS	activator	78	6.26003	2.31933	6.16429e-12	2.92187e-09	9	11.5385	CAMTA1	CTCF	CTNNB1	MEF2C	MKL2	MTF1	NFIA	SMARCA2	TBL1XR1
GOTERM_MF_FAT	GO:0030528 transcription regulator activity	168	13.4831	1.51211	1.73807e-08	1.68939e-05	19	11.3095	AFF4	ARID1B	BCL11A	CAMTA1	CTCF	CTNNB1	EN2	FOXG1	FOXP2	GRIP1	HCFC1	HOXA1	MEF2C	MKL2	MTF1	NFIA	SATB2	SMARCA2	TBL1XR1
GOTERM_BP_FAT	GO:0045893 positive regulation of transcription, DNA-dependent	68	5.45746	1.98203	7.74768e-08	0.000239917	13	19.1176	ARID1B	ATXN7	CTCF	CTNNB1	GRIP1	HOXA1	MEF2C	MKL2	MTF1	SATB2	SMARCA2	TBL1XR1	ZNF462
GOTERM_MF_FAT	GO:0016563 transcription activator activity	62	4.97592	2.05795	7.90879e-08	7.68704e-05	9	14.5161	ARID1B	CTCF	CTNNB1	GRIP1	HCFC1	MKL2	MTF1	SMARCA2	TBL1XR1
GOTERM_BP_FAT	GO:0006357 regulation of transcription from RNA polymerase II promoter	92	7.38363	1.75944	9.95125e-08	0.000308143	12	13.0435	ATXN7	CTNNB1	FOXP2	HOXA1	MEF2C	MKL2	MTF1	SATB2	SMARCA2	TBL1XR1	ZNF462	ZNF8
GOTERM_BP_FAT	GO:0051173 positive regulation of nitrogen compound metabolic process	84	6.74157	1.81349	1.07328e-07	0.00033234	14	16.6667	ARID1B	ATXN7	CTCF	CTNNB1	GRIP1	HOXA1	MAPK1	MEF2C	MKL2	MTF1	SATB2	SMARCA2	TBL1XR1	ZNF462
GOTERM_BP_FAT	GO:0051254 positive regulation of RNA metabolic process	68	5.45746	1.96555	1.07484e-07	0.000332821	13	19.1176	ARID1B	ATXN7	CTCF	CTNNB1	GRIP1	HOXA1	MEF2C	MKL2	MTF1	SATB2	SMARCA2	TBL1XR1	ZNF462
GOTERM_BP_FAT	GO:0045935 positive regulation of nucleobase, nucleoside, nucleotide and nucleic acid metabolic process	82	6.58106	1.82705	1.1048e-07	0.000342098	14	17.0732	ARID1B	ATXN7	CTCF	CTNNB1	GRIP1	HOXA1	MAPK1	MEF2C	MKL2	MTF1	SATB2	SMARCA2	TBL1XR1	ZNF462
GOTERM_BP_FAT	GO:0045941 positive regulation of transcription	76	6.09952	1.87351	1.26837e-07	0.000392737	14	18.4211	ARID1B	ATXN7	CTCF	CTNNB1	GRIP1	HOXA1	MAPK1	MEF2C	MKL2	MTF1	SATB2	SMARCA2	TBL1XR1	ZNF462
GOTERM_BP_FAT	GO:0010628 positive regulation of gene expression	77	6.17978	1.84262	2.09013e-07	0.000647105	14	18.1818	ARID1B	ATXN7	CTCF	CTNNB1	GRIP1	HOXA1	MAPK1	MEF2C	MKL2	MTF1	SATB2	SMARCA2	TBL1XR1	ZNF462
GOTERM_BP_FAT	GO:0031328 positive regulation of cellular biosynthetic process	86	6.90209	1.74554	3.90647e-07	0.0012091	14	16.2791	ARID1B	ATXN7	CTCF	CTNNB1	GRIP1	HOXA1	MAPK1	MEF2C	MKL2	MTF1	SATB2	SMARCA2	TBL1XR1	ZNF462
GOTERM_BP_FAT	GO:0009891 positive regulation of biosynthetic process	86	6.90209	1.72042	7.34877e-07	0.00227333	14	16.2791	ARID1B	ATXN7	CTCF	CTNNB1	GRIP1	HOXA1	MAPK1	MEF2C	MKL2	MTF1	SATB2	SMARCA2	TBL1XR1	ZNF462
GOTERM_BP_FAT	GO:0010557 positive regulation of macromolecule biosynthetic process	82	6.58106	1.74324	8.03286e-07	0.00248469	14	17.0732	ARID1B	ATXN7	CTCF	CTNNB1	GRIP1	HOXA1	MAPK1	MEF2C	MKL2	MTF1	SATB2	SMARCA2	TBL1XR1	ZNF462
GOTERM_BP_FAT	GO:0045944 positive regulation of transcription from RNA polymerase II promoter	54	4.33387	2.02367	1.07787e-06	0.0033326	10	18.5185	ATXN7	CTNNB1	HOXA1	MEF2C	MKL2	MTF1	SATB2	SMARCA2	TBL1XR1	ZNF462
GOTERM_BP_FAT	GO:0010604 positive regulation of macromolecule metabolic process	96	7.70465	1.55744	1.15728e-05	0.0352063	14	14.5833	ARID1B	ATXN7	CTCF	CTNNB1	GRIP1	HOXA1	MAPK1	MEF2C	MKL2	MTF1	SATB2	SMARCA2	TBL1XR1	ZNF462
GOTERM_BP_FAT	GO:0051252 regulation of RNA metabolic process	173	13.8844	1.32669	4.938e-05	0.141813	20	11.5607	ARID1B	ATRX	ATXN7	CELF4	CTCF	CTNNB1	EN2	FOXG1	FOXP2	GRIP1	HOXA1	MEF2C	MKL2	MTF1	NFIA	SATB2	SMARCA2	TBL1XR1	ZNF462	ZNF8
GOTERM_BP_FAT	GO:0006355 regulation of transcription, DNA-dependent	169	13.5634	1.32525	6.64477e-05	0.186	19	11.2426	ARID1B	ATRX	ATXN7	CTCF	CTNNB1	EN2	FOXG1	FOXP2	GRIP1	HOXA1	MEF2C	MKL2	MTF1	NFIA	SATB2	SMARCA2	TBL1XR1	ZNF462	ZNF8
DAVID Annotation Cluster 2	Enrichment Score: 6.60
Category	Descriptive or Gene Ontology Term	Matching Count	% overlap	Fold Enrichment	P Value	Bonferroni FDR	Match to AutDB	% of Node in AutDB	Overlapping Subnode/AutDB Genes
SP_PIR_KEYWORDS	transcription regulation	209	16.7737	1.59507	3.63705e-12	1.72398e-09	24	11.4833	AFF4	ARID1B	ATXN7	BCL11A	CAMTA1	CTCF	CTNNB1	CTNND2	EN2	EPC2	FOXG1	FOXP2	HOXA1	MEF2C	MKL2	MTF1	NFIA	SATB2	SETDB1	SMARCA2	TBL1XR1	TRIM33	ZNF462	ZNF8
SP_PIR_KEYWORDS	nucleus	375	30.0963	1.3538	2.09464e-11	9.92857e-09	37	9.86667	AFF2	AFF4	ARID1B	ATRX	ATXN7	BCL11A	CAMTA1	CELF4	CMIP	CTCF	CTNNB1	CTNND2	CUL3	EN2	EPC2	FMR1	FOXG1	FOXP2	HCFC1	HOXA1	MEF2C	MKL2	MTF1	NFIA	OGT	RPS6KA2	SATB2	SETDB1	SMARCA2	STK39	TBL1XR1	TLK2	TOP1	TRIM33	UBR5	ZNF462	ZNF8
SP_PIR_KEYWORDS	transcription	209	16.7737	1.56041	2.76323e-11	1.30977e-08	23	11.0048	AFF4	ARID1B	ATXN7	BCL11A	CAMTA1	CTCF	CTNNB1	CTNND2	EPC2	FOXG1	FOXP2	HOXA1	MEF2C	MKL2	MTF1	NFIA	SATB2	SETDB1	SMARCA2	TBL1XR1	TRIM33	ZNF462	ZNF8
GOTERM_MF_FAT	GO:0030528 transcription regulator activity	168	13.4831	1.51211	1.73807e-08	1.68939e-05	19	11.3095	AFF4	ARID1B	BCL11A	CAMTA1	CTCF	CTNNB1	EN2	FOXG1	FOXP2	GRIP1	HCFC1	HOXA1	MEF2C	MKL2	MTF1	NFIA	SATB2	SMARCA2	TBL1XR1
GOTERM_BP_FAT	GO:0045449 regulation of transcription	255	20.4655	1.36308	2.82327e-08	8.74328e-05	28	10.9804	AFF4	ARID1B	ATRX	ATXN7	BCL11A	CAMTA1	CTCF	CTNNB1	CTNND2	EN2	EPC2	FOXG1	FOXP2	GRIP1	HCFC1	HOXA1	MAPK1	MEF2C	MKL2	MTF1	NFIA	SATB2	SETDB1	SMARCA2	TBL1XR1	TRIM33	ZNF462	ZNF8
GOTERM_BP_FAT	GO:0006350 transcription	213	17.0947	1.40953	4.76035e-08	0.000147417	24	11.2676	AFF4	ARID1B	ATXN7	BCL11A	CAMTA1	CTCF	CTNNB1	CTNND2	EPC2	FOXG1	FOXP2	HCFC1	HOXA1	MEF2C	MKL2	MTF1	NFIA	PTGER3	SETDB1	SMARCA2	TBL1XR1	TRIM33	ZNF462	ZNF8
GOTERM_BP_FAT	GO:0006357 regulation of transcription from RNA polymerase II promoter	92	7.38363	1.75944	9.95125e-08	0.000308143	12	13.0435	ATXN7	CTNNB1	FOXP2	HOXA1	MEF2C	MKL2	MTF1	SATB2	SMARCA2	TBL1XR1	ZNF462	ZNF8
GOTERM_MF_FAT	GO:0003700 transcription factor activity	109	8.74799	1.52142	7.2276e-06	0.00700063	12	11.0092	AFF4	CTCF	CTNNB1	EN2	FOXG1	FOXP2	HCFC1	HOXA1	MEF2C	MTF1	NFIA	SATB2
SP_PIR_KEYWORDS	dna-binding	167	13.4029	1.38233	1.07664e-05	0.00509032	16	9.58084	ARID1B	ATRX	CTCF	EN2	FOXG1	FOXP2	HOXA1	MEF2C	MTF1	NFIA	SATB2	SMARCA2	TOP1	TRIM33	ZNF462	ZNF8
GOTERM_BP_FAT	GO:0051252 regulation of RNA metabolic process	173	13.8844	1.32669	4.938e-05	0.141813	20	11.5607	ARID1B	ATRX	ATXN7	CELF4	CTCF	CTNNB1	EN2	FOXG1	FOXP2	GRIP1	HOXA1	MEF2C	MKL2	MTF1	NFIA	SATB2	SMARCA2	TBL1XR1	ZNF462	ZNF8
GOTERM_BP_FAT	GO:0006355 regulation of transcription, DNA-dependent	169	13.5634	1.32525	6.64477e-05	0.186	19	11.2426	ARID1B	ATRX	ATXN7	CTCF	CTNNB1	EN2	FOXG1	FOXP2	GRIP1	HOXA1	MEF2C	MKL2	MTF1	NFIA	SATB2	SMARCA2	TBL1XR1	ZNF462	ZNF8
GOTERM_MF_FAT	GO:0003677 DNA binding	207	16.6132	1.20852	0.00161035	0.791229	21	10.1449	AFF4	ARID1B	ATRX	CTCF	CTNNB1	EN2	FOXG1	FOXP2	HCFC1	HOXA1	MEF2C	MTF1	NFIA	SATB2	SETDB1	SMARCA2	TBL1XR1	TOP1	TRIM33	ZNF462	ZNF8
GOTERM_MF_FAT	GO:0043565 sequence-specific DNA binding	62	4.97592	1.39005	0.00753164	0.999356	9	14.5161	CTCF	CTNNB1	EN2	FOXG1	FOXP2	HOXA1	MEF2C	SATB2	TBL1XR1
DAVID Annotation Cluster 3	Enrichment Score: 5.09
Category	Descriptive or Gene Ontology Term	Matching Count	% overlap	Fold Enrichment	P Value	Bonferroni FDR	Match to AutDB	% of Node in AutDB	Overlapping Subnode/AutDB Genes
GOTERM_CC_FAT	GO:0043005 neuron projection	51	4.0931	2.28001	5.85866e-08	2.88242e-05	13	25.4902	CTNNB1	GABRB3	MAPK1	NF1	NRCAM	OPHN1	RELN	ROBO1	ROBO2	SCN1A	SCN2A	SLC6A1	TSC1
GOTERM_CC_FAT	GO:0030424 axon	31	2.48796	2.98097	1.14101e-07	5.61363e-05	9	29.0323	GABRB3	MAPK1	NF1	OPHN1	ROBO1	ROBO2	SCN1A	SCN2A	SLC6A1
GOTERM_CC_FAT	GO:0042995 cell projection	75	6.01926	1.64521	1.97659e-05	0.0096778	16	21.3333	CTNNB1	GABRB3	LRP2	MAPK1	MET	NF1	NRCAM	OPHN1	OXTR	RELN	ROBO1	ROBO2	SCN1A	SCN2A	SLC6A1	TSC1
GOTERM_CC_FAT	GO:0044463 cell projection part	24	1.92616	1.56815	0.0325486	1	8	33.3333	CTNNB1	GABRB3	LRP2	MAPK1	OPHN1	ROBO1	ROBO2	SCN1A
DAVID Annotation Cluster 4	Enrichment Score: 4.87
Category	Descriptive or Gene Ontology Term	Matching Count	% overlap	Fold Enrichment	P Value	Bonferroni FDR
GOTERM_MF_FAT	GO:0003712 transcription cofactor activity	50	4.01284	1.87452	2.34462e-05	0.0225322
GOTERM_MF_FAT	GO:0003713 transcription coactivator activity	33	2.64848	2.09859	8.82941e-05	0.0822458
GOTERM_MF_FAT	GO:0008134 transcription factor binding	61	4.89567	1.61823	0.000207318	0.182524
DAVID Annotation Cluster 5	Enrichment Score: 4.75
Category	Descriptive or Gene Ontology Term	Matching Count	% overlap	Fold Enrichment	P Value	Bonferroni FDR
SP_PIR_KEYWORDS	zinc-finger	166	13.3226	1.49402	9.82633e-08	4.65757e-05
SP_PIR_KEYWORDS	metal-binding	255	20.4655	1.32667	7.05667e-07	0.00033443
GOTERM_MF_FAT	GO:0008270 zinc ion binding	214	17.175	1.2602	0.000113065	0.104082
GOTERM_MF_FAT	GO:0043167 ion binding	364	29.2135	1.16805	0.000139266	0.126613
GOTERM_MF_FAT	GO:0046872 metal ion binding	356	28.5714	1.17024	0.000148893	0.134749
GOTERM_MF_FAT	GO:0043169 cation binding	357	28.6517	1.16258	0.000259175	0.222717
GOTERM_MF_FAT	GO:0046914 transition metal ion binding	235	18.8604	1.14834	0.00971	0.999924
